# Supplementary material for: A novel function for cyclin D1 as a transcriptional role in oncogenesis and tumor development by ChIP-Seq and RNA-Seq
Source: J Cancer. 2021 Jun 26;12(17):5181–92. doi: 10.7150/jca.52909 (PMC8317529; doi:10.7150/jca.52909)
Supplement: Supplementary file 1 — Supplementary data. [file jcav12p5181s1.xlsx]

## Sheet: 工作表1
chr	start	end	GeneFeature(name:chr:start-end:strand:region)	NearestTSS(name:chr:start-end:strand:dis)
chr1	2147648	2148354	intergenic	AL590822.1:chr1:2143360-2145620:-:2280
chr1	2301327	2302632	MORN1:chr1:2252692-2323146:-:Intron	MORN1:chr1:2252692-2323146:-:-21520
chr1	2688511	2689859	TTC34:chr1:2567415-2718286:-:Intron	TTC34:chr1:2567415-2718286:-:-29305
chr1	2750285	2751103	intergenic	TTC34:chr1:2567415-2718286:-:32638
chr1	3159668	3160519	PRDM16:chr1:2985742-3355183:+:Intron	PRDM16:chr1:2985742-3355183:+:-174236
chr1	3356819	3357918	intergenic	ARHGEF16:chr1:3370990-3397677:+:13860
chr1	4637751	4639656	intergenic	AJAP1:chr1:4715105-4852594:+:76920
chr1	5824375	5825539	intergenic	KCNAB2:chr1:6052423-6161253:+:227517
chr1	6809200	6810052	intergenic	CAMTA1:chr1:6845384-7829766:+:35770
chr1	6984598	6985802	CAMTA1:chr1:6845384-7829766:+:Intron	CAMTA1:chr1:6845384-7829766:+:-139790
chr1	7876719	7877678	PER3:chr1:7844714-7905237:+:Intron	PER3:chr1:7844714-7905237:+:-32666
chr1	8231405	8232520	intergenic	ERRFI1:chr1:8064464-8086343:-:145347
chr1	8823420	8824883	RERE:chr1:8412457-8877524:-:Intron	RERE:chr1:8412457-8877524:-:-53667
chr1	8953689	8954670	intergenic	ENO1:chr1:8921061-8938749:-:15538
chr1	9288468	9289632	intergenic	H6PD:chr1:9294834-9331396:+:5760
chr1	9895529	9896695	intergenic	CLSTN1:chr1:9789084-9884584:-:11200
chr1	10044536	10045751	NMNAT1:chr1:10003486-10045556:+:UTR	RBP7:chr1:10057264-10076078:+:11945
chr1	10089182	10090405	intergenic	UBE4B:chr1:10093016-10241289:+:3537
chr1	10665954	10666840	PEX14:chr1:10534944-10690815:+:Intron	PEX14:chr1:10534944-10690815:+:-131449
chr1	10948903	10949908	intergenic	C1orf127:chr1:11006530-11042094:-:-92477
chr1	11447598	11448605	intergenic	PTCHD2:chr1:11539295-11597641:+:91289
chr1	11589656	11590735	PTCHD2:chr1:11539295-11597641:+:Intron	PTCHD2:chr1:11539295-11597641:+:-51032
chr1	11649231	11650250	intergenic	FBXO2:chr1:11708424-11714739:-:-64706
chr1	12091612	12092618	MIIP:chr1:12079523-12092102:+:CDS	MIIP:chr1:12079523-12092102:+:-12287
chr1	12185572	12186771	TNFRSF8:chr1:12123434-12204264:+:Intron	TNFRSF1B:chr1:12227060-12269285:+:40594
chr1	12404549	12406404	VPS13D:chr1:12290124-12572099:+:Intron	VPS13D:chr1:12290124-12572099:+:-114950
chr1	12473749	12475076	VPS13D:chr1:12290124-12572099:+:Intron	VPS13D:chr1:12290124-12572099:+:-184475
chr1	12489278	12490285	VPS13D:chr1:12290124-12572099:+:Intron	DHRS3:chr1:12627939-12677737:-:-188085
chr1	13944397	13945547	intergenic	PDPN:chr1:13909960-13944452:+:-35004
chr1	13974296	13975637	intergenic	PRDM2:chr1:14026735-14151560:+:52016
chr1	16779495	16780766	NECAP2:chr1:16767167-16786573:+:Intron	NECAP2:chr1:16767167-16786573:+:-12595
chr1	16861963	16862929	intergenic	AL355149.2:chr1:16865561-16866070:+:2967
chr1	17059150	17060163	intergenic	AL021920.2:chr1:17060447-17060956:-:-974
chr1	17081254	17082551	intergenic	AL021920.2:chr1:17060447-17060956:-:21251
chr1	17096588	17097276	intergenic	AL021920.2:chr1:17060447-17060956:-:35951
chr1	17105166	17107173	intergenic	AL021920.2:chr1:17060447-17060956:-:45915
chr1	17982095	17983010	ARHGEF10L:chr1:17866330-18024369:+:CDS	ACTL8:chr1:18081808-18153558:+:99312
chr1	18244655	18245408	intergenic	ACTL8:chr1:18081808-18153558:+:-163250
chr1	18296049	18297148	intergenic	IGSF21:chr1:18434240-18704976:+:137291
chr1	18308270	18310280	intergenic	IGSF21:chr1:18434240-18704976:+:125276
chr1	18352123	18353161	intergenic	IGSF21:chr1:18434240-18704976:+:81931
chr1	18359928	18361054	intergenic	IGSF21:chr1:18434240-18704976:+:73896
chr1	18393651	18395670	intergenic	IGSF21:chr1:18434240-18704976:+:39911
chr1	18589963	18590892	IGSF21:chr1:18434240-18704976:+:Intron	IGSF21:chr1:18434240-18704976:+:-155914
chr1	18635221	18636371	IGSF21:chr1:18434240-18704976:+:Intron	KLHDC7A:chr1:18807424-18812478:+:171612
chr1	18756068	18757193	intergenic	KLHDC7A:chr1:18807424-18812478:+:50969
chr1	18770154	18770973	intergenic	KLHDC7A:chr1:18807424-18812478:+:36622
chr1	18838315	18839419	intergenic	KLHDC7A:chr1:18807424-18812478:+:-31222
chr1	18888291	18889525	intergenic	PAX7:chr1:18958015-19075360:+:69283
chr1	19018669	19019641	PAX7:chr1:18958015-19075360:+:Intron	PAX7:chr1:18958015-19075360:+:-61333
chr1	19034995	19036178	PAX7:chr1:18958015-19075360:+:Intron	PAX7:chr1:18958015-19075360:+:-77764
chr1	19180006	19181469	TAS1R2:chr1:19166093-19186176:-:CDS;RP13-279N23.2:chr1:19175767-19247615:-:UTR	TAS1R2:chr1:19166093-19186176:-:-5038
chr1	19398778	19399971	intergenic	IFFO2:chr1:19230775-19283180:-:116074
chr1	19824059	19824889	intergenic	CAPZB:chr1:19665267-19812066:-:12642
chr1	19951216	19952188	MINOS1:chr1:19923484-19956314:+:Intron;MINOS1-NBL1:chr1:19923473-19984549:+:Intron	NBL1:chr1:19967048-19983427:+:15330
chr1	19956271	19957249	MINOS1-NBL1:chr1:19923473-19984549:+:Intron	NBL1:chr1:19967048-19983427:+:10223
chr1	20063131	20064398	TMCO4:chr1:20008706-20126410:-:Intron	TMCO4:chr1:20008706-20126410:-:-62924
chr1	20144941	20145986	intergenic	RNF186:chr1:20140523-20141771:-:3687
chr1	20186697	20187671	intergenic	OTUD3:chr1:20209006-20239438:+:21806
chr1	20189488	20190336	intergenic	OTUD3:chr1:20209006-20239438:+:18954
chr1	20194180	20195346	intergenic	OTUD3:chr1:20209006-20239438:+:14639
chr1	20253077	20253946	intergenic	PLA2G2E:chr1:20246502-20250110:-:3614
chr1	20273646	20275126	intergenic	PLA2G2E:chr1:20246502-20250110:-:24824
chr1	20324992	20326723	intergenic	PLA2G2A:chr1:20301925-20306932:-:18447
chr1	20332214	20333421	intergenic	PLA2G2A:chr1:20301925-20306932:-:25622
chr1	20350821	20352569	intergenic	PLA2G2A:chr1:20301925-20306932:-:44344
chr1	20361111	20362576	intergenic	PLA2G2A:chr1:20301925-20306932:-:55319
chr1	20458770	20460488	intergenic	PLA2G2F:chr1:20465819-20476879:+:5683
chr1	20597990	20598863	intergenic	VWA5B1:chr1:20617412-20681387:+:18986
chr1	21064238	21065216	intergenic	KIF17:chr1:20990509-21044510:-:20283
chr1	21146402	21147276	EIF4G3:chr1:21132976-21503343:-:Intron	HP1BP3:chr1:21069154-21113181:-:33412
chr1	21298003	21299497	EIF4G3:chr1:21132976-21503343:-:Intron	HP1BP3:chr1:21069154-21113181:-:185915
chr1	21334726	21336016	EIF4G3:chr1:21132976-21503343:-:Intron	EIF4G3:chr1:21132976-21503343:-:-168238
chr1	21394137	21395189	EIF4G3:chr1:21132976-21503343:-:Intron	EIF4G3:chr1:21132976-21503343:-:-108650
chr1	21454749	21455663	EIF4G3:chr1:21132976-21503343:-:Intron	EIF4G3:chr1:21132976-21503343:-:-48428
chr1	21550872	21551919	ECE1:chr1:21543740-21671997:-:Intron	EIF4G3:chr1:21132976-21503343:-:48159
chr1	21705518	21707473	intergenic	ECE1:chr1:21543740-21671997:-:34689
chr1	21711444	21712697	intergenic	ECE1:chr1:21543740-21671997:-:39797
chr1	21749603	21750899	intergenic	NBPF3:chr1:21766630-21811498:+:16765
chr1	21816701	21818390	intergenic	ALPL:chr1:21835858-21904902:+:18289
chr1	22356481	22357622	intergenic	CDC42:chr1:22379120-22419416:+:21898
chr1	23186971	23188088	EPHB2:chr1:23037458-23241818:+:Intron	LACTBL1:chr1:23279536-23291831:-:-104572
chr1	23273681	23274500	intergenic	LACTBL1:chr1:23279536-23291831:-:-17668
chr1	24517320	24518493	intergenic	IFNLR1:chr1:24480647-24513751:-:4441
chr1	24612807	24613737	intergenic	GRHL3:chr1:24645915-24690972:+:32617
chr1	24676621	24677441	GRHL3:chr1:24645915-24690972:+:Intron	GRHL3:chr1:24645915-24690972:+:-31356
chr1	24803782	24804558	intergenic	RCAN3:chr1:24829387-24867530:+:25315
chr1	24811877	24813235	intergenic	RCAN3:chr1:24829387-24867530:+:16664
chr1	24889788	24890846	NCMAP:chr1:24882602-24935816:+:Intron	NCMAP:chr1:24882602-24935816:+:-7731
chr1	25422550	25423310	intergenic	RUNX3:chr1:25226002-25291501:-:131437
chr1	25426448	25427581	intergenic	SYF2:chr1:25549170-25558984:-:-131641
chr1	25448166	25449659	intergenic	SYF2:chr1:25549170-25558984:-:-110371
chr1	25484234	25485350	intergenic	SYF2:chr1:25549170-25558984:-:-74568
chr1	25777082	25778688	TMEM57:chr1:25757388-25826700:+:Intron	TMEM57:chr1:25757388-25826700:+:-21145
chr1	25828073	25829235	intergenic	LDLRAP1:chr1:25870071-25895377:+:41186
chr1	25863628	25864540	intergenic	LDLRAP1:chr1:25870071-25895377:+:5887
chr1	26271702	26272597	intergenic	STMN1:chr1:26211931-26232957:-:39195
chr1	27222730	27223720	GPATCH3:chr1:27216980-27226957:-:Intron	NUDC:chr1:27226729-27269267:+:3463
chr1	27234053	27234814	NUDC:chr1:27226729-27269267:+:Intron	NR0B2:chr1:27237980-27240457:-:-5986
chr1	27489615	27490832	intergenic	SLC9A1:chr1:27425306-27481401:-:8704
chr1	27527586	27528461	intergenic	WDTC1:chr1:27561007-27635110:+:33026
chr1	28091289	28091973	intergenic	STX12:chr1:28099694-28150963:+:8103
chr1	28092291	28093468	intergenic	STX12:chr1:28099694-28150963:+:7225
chr1	28370172	28371307	EYA3:chr1:28296855-28415207:-:Intron	EYA3:chr1:28296855-28415207:-:-44512
chr1	28404595	28405677	EYA3:chr1:28296855-28415207:-:Intron	EYA3:chr1:28296855-28415207:-:-10306
chr1	28490403	28491346	PTAFR:chr1:28473677-28520447:-:Intron	PTAFR:chr1:28473677-28520447:-:-29269
chr1	28523165	28523990	intergenic	PTAFR:chr1:28473677-28520447:-:3159
chr1	28794286	28795195	PHACTR4:chr1:28696114-28826881:+:Intron	RCC1:chr1:28832455-28865708:+:37485
chr1	29033636	29034698	GMEB1:chr1:28995244-29045865:+:Intron	YTHDF2:chr1:29063133-29096286:+:28954
chr1	29044251	29046743	GMEB1:chr1:28995244-29045865:+:UTR	YTHDF2:chr1:29063133-29096286:+:18012
chr1	29254859	29255933	EPB41:chr1:29213603-29446532:+:Intron	EPB41:chr1:29213603-29446532:+:-41698
chr1	29323121	29324078	EPB41:chr1:29213603-29446532:+:Intron	EPB41:chr1:29213603-29446532:+:-109803
chr1	29325890	29326836	EPB41:chr1:29213603-29446532:+:Intron	EPB41:chr1:29213603-29446532:+:-113059
chr1	29633935	29635123	PTPRU:chr1:29563028-29653312:+:Intron	PTPRU:chr1:29563028-29653312:+:-71385
chr1	29712826	29713958	intergenic	PTPRU:chr1:29563028-29653312:+:-150486
chr1	31722254	31723346	intergenic	NKAIN1:chr1:31652592-31712401:-:10534
chr1	31803175	31804361	ZCCHC17:chr1:31769842-31837783:+:Intron	ZCCHC17:chr1:31769842-31837783:+:-33987
chr1	33049845	33050999	ZBTB8A:chr1:33005028-33071540:+:Intron;RP1-27O5.3:chr1:32930658-33066393:+:Intron	ZBTB8A:chr1:33005028-33071540:+:-45286
chr1	33289860	33290940	S100PBP:chr1:33283156-33324476:+:Intron	YARS:chr1:33240840-33283754:-:6798
chr1	33892409	33893463	PHC2:chr1:33790175-33896216:-:Intron	PHC2:chr1:33790175-33896216:-:-3288
chr1	33915456	33916580	intergenic	PHC2:chr1:33790175-33896216:-:19431
chr1	34269086	34270052	CSMD2:chr1:33979609-34631443:-:Intron	HMGB4:chr1:34326076-34330392:+:56555
chr1	34283791	34285647	CSMD2:chr1:33979609-34631443:-:Intron	HMGB4:chr1:34326076-34330392:+:41479
chr1	34387568	34388828	CSMD2:chr1:33979609-34631443:-:Intron	HMGB4:chr1:34326076-34330392:+:-62253
chr1	34695276	34696252	intergenic	C1orf94:chr1:34632484-34684732:+:-63584
chr1	35014815	35015932	intergenic	GJB5:chr1:35220648-35224113:+:205264
chr1	35186009	35187704	SMIM12:chr1:35178338-35325336:-:Intron	GJB5:chr1:35220648-35224113:+:34189
chr1	35664347	35665584	intergenic	SFPQ:chr1:35641979-35656175:-:8888
chr1	35885880	35886980	ZMYM4:chr1:35734568-35887545:+:UTR	KIAA0319L:chr1:35899091-36023014:-:-136433
chr1	36327174	36327892	intergenic	AGO1:chr1:36335409-36386559:+:8046
chr1	36411034	36411989	AGO3:chr1:36396679-36538101:+:Intron	AGO3:chr1:36396679-36538101:+:-14911
chr1	36572743	36573991	COL8A2:chr1:36560837-36590821:-:Intron	COL8A2:chr1:36560837-36590821:-:-17272
chr1	36797615	36798559	intergenic	EVA1B:chr1:36787632-36789755:-:8508
chr1	37094490	37095486	intergenic	CSF3R:chr1:36931644-36948879:-:146215
chr1	37436690	37437707	GRIK3:chr1:37261128-37499726:-:Intron	GRIK3:chr1:37261128-37499726:-:-62370
chr1	38037100	38038268	GNL2:chr1:38032417-38061522:-:Intron	DNALI1:chr1:38022520-38032458:+:-15564
chr1	40049325	40050332	intergenic	PABPC4:chr1:40026488-40042423:-:7084
chr1	40163854	40165010	PPIE:chr1:40157854-40211075:+:Intron	PPIE:chr1:40157854-40211075:+:-6428
chr1	40172636	40173489	PPIE:chr1:40157854-40211075:+:Intron	PPIE:chr1:40157854-40211075:+:-15208
chr1	40288424	40289663	intergenic	BMP8B:chr1:40222854-40254533:-:34319
chr1	40605330	40606589	intergenic	RLF:chr1:40627045-40706593:+:20991
chr1	40935975	40937229	intergenic	ZFP69:chr1:40942887-40962015:+:5848
chr1	41650267	41651591	SCMH1:chr1:41492874-41707788:-:Intron	SCMH1:chr1:41492874-41707788:-:-57043
chr1	41661156	41662282	SCMH1:chr1:41492874-41707788:-:Intron	SCMH1:chr1:41492874-41707788:-:-46448
chr1	41742888	41744585	intergenic	SCMH1:chr1:41492874-41707788:-:35660
chr1	41884612	41885565	intergenic	FOXO6:chr1:41827594-41849262:+:-57215
chr1	42592620	42593462	intergenic	GUCA2B:chr1:42619092-42621495:+:26229
chr1	42656889	42658115	FOXJ3:chr1:42642210-42801548:-:Intron	GUCA2A:chr1:42628362-42630389:-:27533
chr1	42730143	42731126	FOXJ3:chr1:42642210-42801548:-:Intron	FOXJ3:chr1:42642210-42801548:-:-70610
chr1	42777782	42778932	FOXJ3:chr1:42642210-42801548:-:Intron	FOXJ3:chr1:42642210-42801548:-:-23057
chr1	42830469	42831452	intergenic	RIMKLA:chr1:42846477-42888249:+:15205
chr1	42990533	42991688	CCDC30:chr1:42929025-43119857:+:Intron	CCDC30:chr1:42929025-43119857:+:-62203
chr1	43352382	43353450	intergenic	ZNF691:chr1:43312280-43318148:+:-40490
chr1	43483112	43484403	intergenic	SLC2A1:chr1:43391052-43424501:-:58795
chr1	43564607	43565427	intergenic	FAM183A:chr1:43610824-43622067:+:45787
chr1	43594853	43595737	intergenic	FAM183A:chr1:43610824-43622067:+:15249
chr1	43849445	43850450	MED8:chr1:43849588-43855479:-:UTR	MED8:chr1:43849588-43855479:-:-5398
chr1	44345197	44346172	ST3GAL3:chr1:44173218-44396831:+:Intron	ARTN:chr1:44398992-44402913:+:53196
chr1	44355566	44356680	ST3GAL3:chr1:44173218-44396831:+:Intron	ARTN:chr1:44398992-44402913:+:43274
chr1	44543967	44545100	intergenic	KLF17:chr1:44584522-44600812:+:39783
chr1	44633117	44634381	intergenic	DMAP1:chr1:44679127-44686353:+:45534
chr1	44823951	44825145	intergenic	ERI3:chr1:44686742-44820880:-:3426
chr1	44932228	44934000	RNF220:chr1:44870866-45117395:+:Intron	RNF220:chr1:44870866-45117395:+:-62668
chr1	45004050	45005294	RNF220:chr1:44870866-45117395:+:Intron	RNF220:chr1:44870866-45117395:+:-133919
chr1	45327947	45328932	EIF2B3:chr1:45316450-45452282:-:Intron	PTCH2:chr1:45285516-45308616:-:19761
chr1	45508018	45509219	intergenic	UROD:chr1:45477819-45481247:+:-30978
chr1	46244533	46245463	intergenic	MAST2:chr1:46269285-46501796:+:24140
chr1	46393100	46394592	MAST2:chr1:46269285-46501796:+:Intron	MAST2:chr1:46269285-46501796:+:-124565
chr1	46433194	46434153	MAST2:chr1:46269285-46501796:+:Intron	MAST2:chr1:46269285-46501796:+:-164448
chr1	46437697	46438644	MAST2:chr1:46269285-46501796:+:Intron	MAST2:chr1:46269285-46501796:+:-168935
chr1	46915925	46917478	intergenic	DMBX1:chr1:46972669-46979898:+:55957
chr1	47157637	47158177	EFCAB14:chr1:47124366-47184824:-:Intron	TEX38:chr1:47134527-47138923:+:-23341
chr1	47264238	47265550	intergenic	EFCAB14:chr1:47124366-47184824:-:80464
chr1	47313749	47314611	intergenic	CYP4A11:chr1:47394849-47407156:-:-92837
chr1	47324067	47325306	intergenic	CYP4A11:chr1:47394849-47407156:-:-82552
chr1	47426933	47427967	CYP4X1:chr1:47427036-47516422:+:UTR	CYP4X1:chr1:47427036-47516422:+:-73
chr1	47436179	47437289	CYP4X1:chr1:47427036-47516422:+:Intron	CYP4X1:chr1:47427036-47516422:+:-9324
chr1	47526945	47527874	intergenic	CYP4Z1:chr1:47533160-47583991:+:5486
chr1	47630489	47631868	intergenic	PDZK1IP1:chr1:47649643-47656716:-:-25283
chr1	48011658	48012877	intergenic	FOXD2:chr1:47901689-47906363:+:-110355
chr1	48749721	48750742	intergenic	SLC5A9:chr1:48688359-48714316:+:-61801
chr1	49070872	49071687	AGBL4:chr1:48998527-50489585:-:Intron	SPATA6:chr1:48761044-48937845:-:133224
chr1	49244294	49246303	AGBL4:chr1:48998527-50489585:-:Intron	BEND5:chr1:49193195-49242590:-:2753
chr1	50248193	50250086	AGBL4:chr1:48998527-50489585:-:Intron	AL645730.2:chr1:50459990-50461874:+:211283
chr1	50381705	50382751	AGBL4:chr1:48998527-50489585:-:Intron	AL645730.2:chr1:50459990-50461874:+:78090
chr1	50429859	50431010	AGBL4:chr1:48998527-50489585:-:Intron	AL645730.2:chr1:50459990-50461874:+:29428
chr1	50440095	50441350	AGBL4:chr1:48998527-50489585:-:Intron	AL645730.2:chr1:50459990-50461874:+:19733
chr1	50582541	50583613	ELAVL4:chr1:50513686-50667540:+:Intron	ELAVL4:chr1:50513686-50667540:+:-69542
chr1	50721298	50722491	intergenic	DMRTA2:chr1:50883222-50889172:-:-167464
chr1	50763727	50764718	intergenic	DMRTA2:chr1:50883222-50889172:-:-125101
chr1	50899601	50900536	intergenic	DMRTA2:chr1:50883222-50889172:-:10820
chr1	51006624	51007590	FAF1:chr1:50905150-51425935:-:Intron	DMRTA2:chr1:50883222-50889172:-:117933
chr1	51237924	51239170	FAF1:chr1:50905150-51425935:-:Intron	FAF1:chr1:50905150-51425935:-:-187326
chr1	51298967	51300228	FAF1:chr1:50905150-51425935:-:Intron	FAF1:chr1:50905150-51425935:-:-126772
chr1	51311698	51312480	FAF1:chr1:50905150-51425935:-:Intron	FAF1:chr1:50905150-51425935:-:-113860
chr1	51470499	51471398	intergenic	CDKN2C:chr1:51426417-51440305:+:-44414
chr1	51539534	51540429	intergenic	C1orf185:chr1:51567906-51613752:+:27645
chr1	51626278	51627832	intergenic	C1orf185:chr1:51567906-51613752:+:-59413
chr1	51784148	51785126	TTC39A:chr1:51752930-51810788:-:Intron	TTC39A:chr1:51752930-51810788:-:-26471
chr1	52675477	52676990	ZFYVE9:chr1:52608046-52812357:+:Intron	ZFYVE9:chr1:52608046-52812357:+:-67597
chr1	53069236	53070266	GPX7:chr1:53068044-53074723:+:Intron	GPX7:chr1:53068044-53074723:+:-1942
chr1	53353945	53355038	ZYG11A:chr1:53308183-53360670:+:Intron	ECHDC2:chr1:53362075-53392851:-:-38510
chr1	53429846	53430743	SCP2:chr1:53392901-53517375:+:Intron	SCP2:chr1:53392901-53517375:+:-37307
chr1	53484188	53485539	SCP2:chr1:53392901-53517375:+:Intron	PODN:chr1:53527854-53551174:+:42871
chr1	53506038	53507302	SCP2:chr1:53392901-53517375:+:Intron	PODN:chr1:53527854-53551174:+:21564
chr1	53734745	53735816	LRP8:chr1:53711217-53793686:-:Intron	MAGOH:chr1:53692564-53704282:-:31179
chr1	53914237	53915502	intergenic	DMRTB1:chr1:53925072-53933161:+:10291
chr1	54340653	54341890	YIPF1:chr1:54317406-54355452:-:Intron	YIPF1:chr1:54317406-54355452:-:-14047
chr1	54562909	54564131	intergenic	AL161915.1:chr1:54569968-54571750:+:6135
chr1	54717541	54718524	SSBP3:chr1:54692305-54872092:-:Intron	SSBP3-AS1:chr1:54703710-54704736:+:-14366
chr1	54853960	54855062	SSBP3:chr1:54692305-54872092:-:Intron	SSBP3:chr1:54692305-54872092:-:-17589
chr1	55406033	55407060	intergenic	TMEM61:chr1:55446465-55457966:+:39939
chr1	55478422	55479685	intergenic	BSND:chr1:55464606-55476556:+:-14355
chr1	55512640	55513609	PCSK9:chr1:55505221-55530525:+:Intron	PCSK9:chr1:55505221-55530525:+:-7585
chr1	55928964	55929806	intergenic	USP24:chr1:55532032-55680786:-:248714
chr1	57367240	57368190	C8A:chr1:57320479-57383894:+:Intron	C8A:chr1:57320479-57383894:+:-47409
chr1	57554887	57556133	intergenic	C8B:chr1:57394885-57431810:-:123523
chr1	57648431	57649743	intergenic	C8B:chr1:57394885-57431810:-:217085
chr1	58952032	58953380	intergenic	TACSTD2:chr1:59041099-59043166:-:-90602
chr1	59232213	59233640	intergenic	JUN:chr1:59246465-59249785:-:-16558
chr1	59586113	59587252	intergenic	FGGY:chr1:59762653-60228396:+:175905
chr1	59714679	59715844	intergenic	FGGY:chr1:59762653-60228396:+:47072
chr1	59727376	59728631	intergenic	FGGY:chr1:59762653-60228396:+:35044
chr1	59780208	59781186	FGGY:chr1:59762653-60228396:+:Intron	FGGY:chr1:59762653-60228396:+:-18023
chr1	59787328	59789638	FGGY:chr1:59762653-60228396:+:Intron	FGGY:chr1:59762653-60228396:+:-26492
chr1	60037365	60038117	FGGY:chr1:59762653-60228396:+:Intron	HOOK1:chr1:60280533-60342050:+:242810
chr1	60327563	60328482	HOOK1:chr1:60280533-60342050:+:Intron	HOOK1:chr1:60280533-60342050:+:-47441
chr1	60341427	60342776	intergenic	CYP2J2:chr1:60358980-60392462:-:-50015
chr1	60345757	60346917	intergenic	CYP2J2:chr1:60358980-60392462:-:-46138
chr1	60361825	60362763	CYP2J2:chr1:60358980-60392462:-:Intron	CYP2J2:chr1:60358980-60392462:-:-30130
chr1	60648341	60649479	intergenic	C1orf87:chr1:60456066-60539442:-:109161
chr1	61426289	61427700	NFIA:chr1:61330931-61921197:+:Intron	NFIA:chr1:61330931-61921197:+:-95810
chr1	61440347	61441340	NFIA:chr1:61330931-61921197:+:Intron	NFIA:chr1:61330931-61921197:+:-109880
chr1	61971790	61972694	intergenic	TM2D1:chr1:62146719-62191095:-:-219136
chr1	62119824	62121179	intergenic	TM2D1:chr1:62146719-62191095:-:-70249
chr1	62298673	62299838	INADL:chr1:62208149-62629592:+:Intron	INADL:chr1:62208149-62629592:+:-90826
chr1	62522499	62523352	INADL:chr1:62208149-62629592:+:Intron	L1TD1:chr1:62660503-62678000:+:137422
chr1	62867064	62868504	intergenic	USP1:chr1:62901975-62917473:+:33977
chr1	63358028	63359929	intergenic	ATG4C:chr1:63249806-63331184:+:-109661
chr1	63390062	63391223	intergenic	ATG4C:chr1:63249806-63331184:+:-140942
chr1	64097103	64098345	PGM1:chr1:64058947-64125916:+:Intron	PGM1:chr1:64058947-64125916:+:-38633
chr1	64176636	64177337	intergenic	ROR1:chr1:64239714-64647181:+:62777
chr1	64230416	64231189	intergenic	ROR1:chr1:64239714-64647181:+:8855
chr1	64303009	64303987	ROR1:chr1:64239714-64647181:+:Intron	ROR1:chr1:64239714-64647181:+:-63569
chr1	64764658	64766559	intergenic	UBE2U:chr1:64669310-64726377:+:-96354
chr1	64771334	64772350	intergenic	UBE2U:chr1:64669310-64726377:+:-102483
chr1	64905858	64907080	intergenic	CACHD1:chr1:64936428-65158741:+:30112
chr1	64929645	64930508	intergenic	CACHD1:chr1:64936428-65158741:+:6454
chr1	65081768	65083220	CACHD1:chr1:64936428-65158741:+:Intron	RAVER2:chr1:65210778-65298915:+:127945
chr1	65155620	65156992	CACHD1:chr1:64936428-65158741:+:Intron	RAVER2:chr1:65210778-65298915:+:54627
chr1	65563337	65564309	intergenic	AK4:chr1:65613232-65697828:+:49707
chr1	65671869	65672936	AK4:chr1:65613232-65697828:+:Intron	DNAJC6:chr1:65730437-65881552:+:57705
chr1	65936678	65937524	LEPR:chr1:65886335-66107242:+:Intron	LEPR:chr1:65886335-66107242:+:-50540
chr1	66087221	66088173	LEPR:chr1:65886335-66107242:+:Intron	PDE4B:chr1:66258197-66839961:+:170790
chr1	66119328	66120557	intergenic	PDE4B:chr1:66258197-66839961:+:138046
chr1	66345167	66346275	PDE4B:chr1:66258197-66839961:+:Intron	PDE4B:chr1:66258197-66839961:+:-87229
chr1	66505355	66506222	PDE4B:chr1:66258197-66839961:+:Intron	PDE4B:chr1:66258197-66839961:+:-247461
chr1	67058256	67059543	SGIP1:chr1:66999869-67213982:+:Intron	SGIP1:chr1:66999869-67213982:+:-58875
chr1	67194555	67195308	SGIP1:chr1:66999869-67213982:+:Intron	TCTEX1D1:chr1:67218143-67244470:+:23392
chr1	67228305	67229666	TCTEX1D1:chr1:67218143-67244470:+:Intron	TCTEX1D1:chr1:67218143-67244470:+:-10545
chr1	67487341	67488388	SLC35D1:chr1:67465015-67519782:-:Intron	SLC35D1:chr1:67465015-67519782:-:-32263
chr1	67604676	67606019	C1orf141:chr1:67557848-67697535:-:Intron	IL23R:chr1:67632083-67725662:+:26242
chr1	67621666	67623497	C1orf141:chr1:67557848-67697535:-:Intron	IL23R:chr1:67632083-67725662:+:10041
chr1	67761548	67762960	intergenic	IL12RB2:chr1:67773047-67862583:+:11197
chr1	67911623	67913013	intergenic	SERBP1:chr1:67873493-67896098:-:15958
chr1	68300913	68302165	intergenic	GNG12:chr1:68167149-68299150:-:2465
chr1	68309993	68311381	intergenic	GNG12:chr1:68167149-68299150:-:11251
chr1	69796194	69797500	intergenic	LRRC7:chr1:70034081-70589171:+:237021
chr1	69992995	69994098	intergenic	LRRC7:chr1:70034081-70589171:+:40639
chr1	70052011	70053158	LRRC7:chr1:70034081-70589171:+:Intron	LRRC7:chr1:70034081-70589171:+:-18905
chr1	70084088	70085798	LRRC7:chr1:70034081-70589171:+:Intron	LRRC7:chr1:70034081-70589171:+:-50354
chr1	70280508	70281793	LRRC7:chr1:70034081-70589171:+:Intron	LRRC7:chr1:70034081-70589171:+:-247184
chr1	70531275	70532250	LRRC7:chr1:70034081-70589171:+:Intron	LRRC40:chr1:70610488-70671303:-:-139537
chr1	70536400	70537595	LRRC7:chr1:70034081-70589171:+:Intron	LRRC40:chr1:70610488-70671303:-:-134351
chr1	70715095	70716080	SRSF11:chr1:70671407-70718735:+:Intron	SRSF11:chr1:70671407-70718735:+:-43874
chr1	70848852	70849883	HHLA3:chr1:70820527-70851022:+:Intron	CTH:chr1:70876901-70905534:+:27386
chr1	71124846	71126120	intergenic	CTH:chr1:70876901-70905534:+:-248115
chr1	71337342	71338374	PTGER3:chr1:71318036-71513491:-:Intron	PTGER3:chr1:71318036-71513491:-:-175434
chr1	71339768	71340410	PTGER3:chr1:71318036-71513491:-:Intron	PTGER3:chr1:71318036-71513491:-:-173528
chr1	71377579	71378834	PTGER3:chr1:71318036-71513491:-:Intron	PTGER3:chr1:71318036-71513491:-:-134980
chr1	71490886	71492089	PTGER3:chr1:71318036-71513491:-:Intron	PTGER3:chr1:71318036-71513491:-:-21840
chr1	71592333	71593686	intergenic	ZRANB2:chr1:71528974-71546980:-:46226
chr1	71599788	71601265	intergenic	ZRANB2:chr1:71528974-71546980:-:53763
chr1	71618727	71619623	intergenic	ZRANB2:chr1:71528974-71546980:-:72283
chr1	72812121	72813146	intergenic	NEGR1:chr1:71861623-72748417:-:64217
chr1	72968145	72969271	intergenic	NEGR1:chr1:71861623-72748417:-:219895
chr1	72988788	72990037	intergenic	NEGR1:chr1:71861623-72748417:-:241424
chr1	74546366	74547353	LRRIQ3:chr1:74491715-74663871:-:Intron	LRRIQ3:chr1:74491715-74663871:-:-116961
chr1	74656593	74657742	LRRIQ3:chr1:74491715-74663871:-:Intron	LRRIQ3:chr1:74491715-74663871:-:-6974
chr1	74770882	74771895	TNNI3K:chr1:74663947-75010108:+:Intron;FPGT-TNNI3K:chr1:74663919-75009666:+:Intron	TNNI3K:chr1:74663947-75010108:+:-107605
chr1	75078657	75079859	C1orf173:chr1:75033795-75139422:-:Intron	C1orf173:chr1:75033795-75139422:-:-60253
chr1	75105745	75106917	C1orf173:chr1:75033795-75139422:-:Intron	C1orf173:chr1:75033795-75139422:-:-32855
chr1	75293077	75294777	intergenic	CRYZ:chr1:75171174-75199092:-:95178
chr1	75410184	75411241	intergenic	LHX8:chr1:75594119-75627218:+:183447
chr1	75515084	75516003	intergenic	LHX8:chr1:75594119-75627218:+:78516
chr1	75554235	75555494	intergenic	LHX8:chr1:75594119-75627218:+:39486
chr1	75641769	75643473	intergenic	LHX8:chr1:75594119-75627218:+:-48956
chr1	75818792	75820022	SLC44A5:chr1:75667816-76076801:-:Intron	LHX8:chr1:75594119-75627218:+:-225708
chr1	76102218	76103718	intergenic	SLC44A5:chr1:75667816-76076801:-:26396
chr1	76383400	76384369	intergenic	ASB17:chr1:76384558-76398116:-:-14410
chr1	76516579	76517536	intergenic	ST6GALNAC3:chr1:76540404-77100286:+:23415
chr1	76534381	76535774	intergenic	ST6GALNAC3:chr1:76540404-77100286:+:5154
chr1	76655500	76656655	ST6GALNAC3:chr1:76540404-77100286:+:Intron	ST6GALNAC3:chr1:76540404-77100286:+:-115783
chr1	76774932	76776219	ST6GALNAC3:chr1:76540404-77100286:+:Intron	ST6GALNAC3:chr1:76540404-77100286:+:-235438
chr1	77127204	77128560	intergenic	ST6GALNAC5:chr1:77333126-77531396:+:205036
chr1	78687195	78688447	intergenic	PTGFR:chr1:78769568-79005434:+:82183
chr1	78743676	78744993	intergenic	PTGFR:chr1:78769568-79005434:+:25050
chr1	78768366	78769598	PTGFR:chr1:78769568-79005434:+:Promoter	PTGFR:chr1:78769568-79005434:+:389
chr1	78773922	78775373	PTGFR:chr1:78769568-79005434:+:Intron	PTGFR:chr1:78769568-79005434:+:-5326
chr1	78866095	78867100	PTGFR:chr1:78769568-79005434:+:Intron	PTGFR:chr1:78769568-79005434:+:-96987
chr1	78909231	78910560	PTGFR:chr1:78769568-79005434:+:Intron	PTGFR:chr1:78769568-79005434:+:-139999
chr1	79015784	79016832	intergenic	IFI44L:chr1:79086088-79111830:+:69443
chr1	79101954	79103405	IFI44L:chr1:79086088-79111830:+:Intron	IFI44:chr1:79115516-79129763:+:12493
chr1	79188940	79189915	intergenic	IFI44:chr1:79115516-79129763:+:-74095
chr1	79442909	79444296	ELTD1:chr1:79355449-79472403:-:Intron	ELTD1:chr1:79355449-79472403:-:-29053
chr1	79492327	79493212	intergenic	ELTD1:chr1:79355449-79472403:-:20389
chr1	81547411	81548337	intergenic	LPHN2:chr1:81771851-82458106:+:224243
chr1	81555530	81556436	intergenic	LPHN2:chr1:81771851-82458106:+:215845
chr1	81567809	81569137	intergenic	LPHN2:chr1:81771851-82458106:+:203528
chr1	81670108	81671005	intergenic	LPHN2:chr1:81771851-82458106:+:101405
chr1	81790061	81791785	LPHN2:chr1:81771851-82458106:+:Intron	LPHN2:chr1:81771851-82458106:+:-19458
chr1	81925781	81926887	LPHN2:chr1:81771851-82458106:+:Intron	LPHN2:chr1:81771851-82458106:+:-154078
chr1	84498316	84499289	intergenic	TTLL7:chr1:84330711-84464833:-:33952
chr1	84714134	84715511	intergenic	SAMD13:chr1:84791363-84855640:+:76948
chr1	84976342	84977235	intergenic	GNG5:chr1:84964008-84972248:-:4729
chr1	84981880	84983077	intergenic	GNG5:chr1:84964008-84972248:-:9816
chr1	85082399	85084120	intergenic	C1orf180:chr1:85093913-85100703:-:-17435
chr1	85403593	85404644	MCOLN2:chr1:85391268-85462623:-:Intron	LPAR3:chr1:85279087-85358896:-:45392
chr1	85490021	85491654	MCOLN3:chr1:85483765-85514129:-:Intron;WDR63:chr1:85464830-85598821:+:Intron	MCOLN3:chr1:85483765-85514129:-:-23658
chr1	85682666	85683534	intergenic	SYDE2:chr1:85622556-85666729:-:16641
chr1	85756832	85757867	intergenic	BCL10:chr1:85731931-85742773:-:14214
chr1	86069040	86070311	intergenic	CYR61:chr1:86046444-86049645:+:-23219
chr1	86420751	86421817	COL24A1:chr1:86194916-86622446:-:Intron	COL24A1:chr1:86194916-86622446:-:-200778
chr1	86565902	86567209	COL24A1:chr1:86194916-86622446:-:Intron	COL24A1:chr1:86194916-86622446:-:-55595
chr1	86804182	86805425	intergenic	ODF2L:chr1:86814421-86862023:-:-57162
chr1	86827203	86828397	ODF2L:chr1:86814421-86862023:-:Intron	ODF2L:chr1:86814421-86862023:-:-34293
chr1	87033524	87034702	CLCA4:chr1:87012761-87046437:+:Intron	CLCA4:chr1:87012761-87046437:+:-21039
chr1	87314049	87315105	intergenic	SEP15:chr1:87328132-87380048:-:-65431
chr1	87545045	87546544	RP5-1052I5.2:chr1:87458692-87634884:+:Intron;HS2ST1:chr1:87380357-87575681:+:Intron	RP5-1052I5.2:chr1:87458692-87634884:+:-87401
chr1	87701826	87702840	intergenic	LMO4:chr1:87794151-87814606:+:91485
chr1	87703655	87704424	intergenic	LMO4:chr1:87794151-87814606:+:89925
chr1	87761832	87763066	intergenic	LMO4:chr1:87794151-87814606:+:32148
chr1	87857844	87859178	intergenic	LMO4:chr1:87794151-87814606:+:-63998
chr1	87965518	87966864	intergenic	LMO4:chr1:87794151-87814606:+:-172277
chr1	88913445	88914791	intergenic	PKN2:chr1:89149905-89301938:+:235929
chr1	88957580	88959149	intergenic	PKN2:chr1:89149905-89301938:+:191883
chr1	89049954	89050720	intergenic	PKN2:chr1:89149905-89301938:+:99793
chr1	89589395	89590358	GBP2:chr1:89571815-89616139:-:Intron	GBP2:chr1:89571815-89616139:-:-26122
chr1	89650686	89651872	GBP4:chr1:89646831-89664615:-:CDS	GBP7:chr1:89597434-89641723:-:9322
chr1	89728319	89729484	GBP5:chr1:89724638-89738544:-:Intron	GBP5:chr1:89724638-89738544:-:-9425
chr1	89913960	89915296	intergenic	LRRC8B:chr1:89990462-90063423:+:75638
chr1	90019602	90020754	LRRC8B:chr1:89990462-90063423:+:Intron	LRRC8B:chr1:89990462-90063423:+:-29654
chr1	90555834	90557173	intergenic	ZNF326:chr1:90460696-90501090:+:-96293
chr1	91197332	91198294	intergenic	BARHL2:chr1:91177096-91182794:-:14986
chr1	91713100	91714051	intergenic	HFM1:chr1:91726323-91870426:-:-156667
chr1	91928018	91929200	intergenic	CDC7:chr1:91966450-91991321:+:37598
chr1	92268257	92269431	TGFBR3:chr1:92147983-92371892:-:Intron	TGFBR3:chr1:92147983-92371892:-:-103532
chr1	92329144	92330514	TGFBR3:chr1:92147983-92371892:-:Intron	TGFBR3:chr1:92147983-92371892:-:-41566
chr1	92559823	92560989	BTBD8:chr1:92545893-92613393:+:Intron	BTBD8:chr1:92545893-92613393:+:-14627
chr1	92639229	92639986	KIAA1107:chr1:92632542-92650279:+:Intron	KIAA1107:chr1:92632542-92650279:+:-7256
chr1	92642376	92643333	KIAA1107:chr1:92632542-92650279:+:CDS	KIAA1107:chr1:92632542-92650279:+:-10074
chr1	92927399	92928422	intergenic	GFI1:chr1:92940321-92952433:-:-24317
chr1	93124609	93125847	EVI5:chr1:92974253-93257961:-:Intron	EVI5:chr1:92974253-93257961:-:-132371
chr1	93488172	93489275	intergenic	MTF2:chr1:93544792-93604636:+:56027
chr1	93664154	93665190	CCDC18:chr1:93645476-93744034:+:Intron	TMED5:chr1:93615299-93646285:-:18255
chr1	93896014	93896997	intergenic	FNBP1L:chr1:93913688-94020216:+:17179
chr1	94021821	94023129	intergenic	FNBP1L:chr1:93913688-94020216:+:-109148
chr1	94034435	94035954	BCAR3:chr1:94027348-94312706:-:Intron	FNBP1L:chr1:93913688-94020216:+:-121240
chr1	94970654	94971807	ABCD3:chr1:94883933-94984219:+:Intron	F3:chr1:94994781-95007356:-:-36169
chr1	95058776	95060185	intergenic	F3:chr1:94994781-95007356:-:52357
chr1	95115868	95117201	intergenic	F3:chr1:94994781-95007356:-:108854
chr1	95780596	95781546	intergenic	RWDD3:chr1:95699711-95712781:+:-81400
chr1	95923961	95924843	intergenic	RWDD3:chr1:95699711-95712781:+:-224702
chr1	97409847	97411049	intergenic	PTBP2:chr1:97187339-97289294:+:-223426
chr1	98159236	98160507	DPYD:chr1:97543299-98386579:-:Intron	DPYD:chr1:97543299-98386579:-:-226665
chr1	98463583	98465371	intergenic	DPYD:chr1:97543299-98386579:-:77251
chr1	98612388	98613456	intergenic	DPYD:chr1:97543299-98386579:-:226304
chr1	98625261	98626543	intergenic	DPYD:chr1:97543299-98386579:-:239075
chr1	99017910	99018805	intergenic	SNX7:chr1:99127236-99226054:+:108814
chr1	99030838	99031996	intergenic	SNX7:chr1:99127236-99226054:+:95779
chr1	99036676	99037685	intergenic	SNX7:chr1:99127236-99226054:+:89741
chr1	99207086	99208077	SNX7:chr1:99127236-99226054:+:Intron	SNX7:chr1:99127236-99226054:+:-80370
chr1	99279374	99280595	intergenic	SNX7:chr1:99127236-99226054:+:-153172
chr1	99440144	99441365	LPPR5:chr1:99355806-99470588:-:Intron	LPPR5:chr1:99355806-99470588:-:-29528
chr1	99481264	99482733	intergenic	LPPR5:chr1:99355806-99470588:-:11733
chr1	99776609	99777593	intergenic	LPPR4:chr1:99729509-99775146:+:-47646
chr1	100206407	100207274	FRRS1:chr1:100174259-100231349:-:Intron	FRRS1:chr1:100174259-100231349:-:-24492
chr1	100232786	100233960	intergenic	FRRS1:chr1:100174259-100231349:-:2191
chr1	100268489	100269789	intergenic	FRRS1:chr1:100174259-100231349:-:37311
chr1	100283273	100284243	intergenic	AGL:chr1:100315640-100389576:+:31871
chr1	100413146	100414308	intergenic	SLC35A3:chr1:100435345-100492448:+:21576
chr1	100571989	100573160	SASS6:chr1:100549119-100598511:-:Intron	SASS6:chr1:100549119-100598511:-:-26333
chr1	100799259	100800249	intergenic	CDC14A:chr1:100818023-100985832:+:18308
chr1	101006970	101007763	GPR88:chr1:101003693-101007574:+:UTR	GPR88:chr1:101003693-101007574:+:-3631
chr1	101283703	101285074	intergenic	EXTL2:chr1:101337943-101361554:-:-77488
chr1	101451707	101452724	intergenic	AC093157.1:chr1:101455761-101457653:+:3655
chr1	101517083	101518449	intergenic	AC093157.1:chr1:101455761-101457653:+:-62179
chr1	101548159	101548694	intergenic	AC093157.1:chr1:101455761-101457653:+:-92595
chr1	101602146	101603504	intergenic	S1PR1:chr1:101702444-101707074:+:99117
chr1	101854669	101856349	intergenic	S1PR1:chr1:101702444-101707074:+:-152877
chr1	102373700	102374844	OLFM3:chr1:102268130-102462586:-:Intron	OLFM3:chr1:102268130-102462586:-:-88127
chr1	102397957	102398991	OLFM3:chr1:102268130-102462586:-:Intron	OLFM3:chr1:102268130-102462586:-:-64379
chr1	102541756	102542744	intergenic	OLFM3:chr1:102268130-102462586:-:79729
chr1	103524316	103525239	COL11A1:chr1:103342023-103574052:-:Intron	COL11A1:chr1:103342023-103574052:-:-49287
chr1	103605025	103607329	intergenic	COL11A1:chr1:103342023-103574052:-:32815
chr1	104369503	104370907	intergenic	AMY1C:chr1:104293028-104301312:+:-77469
chr1	104467631	104468772	intergenic	AMY1C:chr1:104293028-104301312:+:-174965
chr1	107522360	107523179	intergenic	PRMT6:chr1:107599267-107601905:+:76352
chr1	107623579	107624833	intergenic	PRMT6:chr1:107599267-107601905:+:-25160
chr1	108456188	108457316	VAV3:chr1:108113782-108507766:-:Intron	VAV3:chr1:108113782-108507766:-:-50951
chr1	108462692	108464219	VAV3:chr1:108113782-108507766:-:Intron	VAV3:chr1:108113782-108507766:-:-43974
chr1	108592156	108593147	intergenic	VAV3:chr1:108113782-108507766:-:84587
chr1	109088075	109089124	intergenic	FAM102B:chr1:109102711-109187522:+:14135
chr1	109311816	109313261	STXBP3:chr1:109289310-109352148:+:Intron	STXBP3:chr1:109289310-109352148:+:-22699
chr1	109331480	109333019	STXBP3:chr1:109289310-109352148:+:Intron	STXBP3:chr1:109289310-109352148:+:-43250
chr1	110194486	110195479	intergenic	GSTM4:chr1:110198744-110208118:+:3716
chr1	110303681	110305141	EPS8L3:chr1:110292703-110306649:-:Intron	EPS8L3:chr1:110292703-110306649:-:-2422
chr1	110476958	110478299	intergenic	CSF1:chr1:110453255-110473614:+:-24852
chr1	110710179	110711594	SLC6A17:chr1:110693108-110744824:+:Intron	SLC6A17:chr1:110693108-110744824:+:-18115
chr1	110914888	110916109	SLC16A4:chr1:110905470-110933704:-:Intron	SLC16A4:chr1:110905470-110933704:-:-18642
chr1	111109835	111110949	intergenic	KCNA10:chr1:111059839-111061797:-:49014
chr1	111273088	111274237	intergenic	KCNA3:chr1:111214310-111217655:-:55869
chr1	111299738	111301118	intergenic	KCNA3:chr1:111214310-111217655:-:82481
chr1	111608287	111609665	intergenic	CEPT1:chr1:111682249-111727724:+:73081
chr1	112403898	112404840	KCND3:chr1:112318431-112531777:-:Intron	DDX20:chr1:112297927-112310638:+:-106154
chr1	112415791	112416970	KCND3:chr1:112318431-112531777:-:Intron	KCND3:chr1:112318431-112531777:-:-115637
chr1	112423153	112424661	KCND3:chr1:112318431-112531777:-:Intron	KCND3:chr1:112318431-112531777:-:-108127
chr1	112426045	112427343	KCND3:chr1:112318431-112531777:-:Intron	KCND3:chr1:112318431-112531777:-:-105390
chr1	112804576	112805764	intergenic	CTTNBP2NL:chr1:112938803-113003786:+:133501
chr1	112816265	112817642	intergenic	CTTNBP2NL:chr1:112938803-113003786:+:121485
chr1	112852775	112853628	intergenic	CTTNBP2NL:chr1:112938803-113003786:+:85368
chr1	113041507	113042942	WNT2B:chr1:113010056-113072787:+:Intron	WNT2B:chr1:113010056-113072787:+:-31828
chr1	113901516	113902186	intergenic	MAGI3:chr1:113933581-114228545:+:31658
chr1	114105721	114106619	MAGI3:chr1:113933581-114228545:+:Intron	MAGI3:chr1:113933581-114228545:+:-172841
chr1	114155680	114156739	MAGI3:chr1:113933581-114228545:+:Intron	PHTF1:chr1:114239827-114302098:-:-145815
chr1	114483034	114484926	HIPK1:chr1:114471996-114520422:+:CDS	HIPK1:chr1:114471996-114520422:+:-11519
chr1	114973295	114974704	TRIM33:chr1:114935399-115053781:-:Intron	TRIM33:chr1:114935399-115053781:-:-80000
chr1	115086670	115087820	intergenic	TRIM33:chr1:114935399-115053781:-:33692
chr1	116353584	116354357	intergenic	NHLH2:chr1:116379313-116386538:-:-32472
chr1	116609449	116610448	SLC22A15:chr1:116519119-116612675:+:UTR	MAB21L3:chr1:116654376-116677861:+:44121
chr1	116889883	116890873	intergenic	ATP1A1:chr1:116915882-116947396:+:25305
chr1	117734662	117736189	VTCN1:chr1:117686209-117753556:-:Intron	VTCN1:chr1:117686209-117753556:-:-18409
chr1	118380089	118380951	intergenic	GDAP2:chr1:118406107-118472253:-:-91797
chr1	118705583	118706648	SPAG17:chr1:118496487-118727846:-:Intron	SPAG17:chr1:118496487-118727846:-:-22104
chr1	119926928	119928080	HAO2:chr1:119911432-119936753:+:CDS	HAO2:chr1:119911432-119936753:+:-16025
chr1	120036597	120037591	intergenic	HSD3B1:chr1:120049826-120057681:+:12434
chr1	120241610	120242815	intergenic	ZNF697:chr1:120162045-120190396:-:51867
chr1	143521064	143522561	intergenic	PPIAL4G:chr1:143767144-143767881:-:-246229
chr1	150884611	150885760	intergenic	SETDB1:chr1:150898815-150937211:+:13987
chr1	151341204	151342784	SELENBP1:chr1:151336778-151345209:-:CDS	SELENBP1:chr1:151336778-151345209:-:-3587
chr1	151897741	151898902	intergenic	THEM4:chr1:151846060-151882284:-:16301
chr1	151997629	151998759	intergenic	S100A10:chr1:151955391-151966866:-:31383
chr1	152457787	152459215	intergenic	LCE5A:chr1:152483320-152484653:+:24593
chr1	152470502	152471579	intergenic	LCE5A:chr1:152483320-152484653:+:11942
chr1	152671494	152672906	intergenic	LCE2A:chr1:152670840-152671918:+:-1722
chr1	152693823	152694922	intergenic	C1orf68:chr1:152691998-152692905:+:-2261
chr1	152724412	152725372	intergenic	KPRP:chr1:152730506-152734529:+:5591
chr1	152857524	152858311	intergenic	SMCP:chr1:152850793-152857523:+:-7327
chr1	152951020	152951917	intergenic	SPRR1A:chr1:152956557-152958289:+:4974
chr1	152982522	152983688	intergenic	SPRR3:chr1:152974223-152976331:+:-8479
chr1	152988309	152989545	intergenic	SPRR1B:chr1:153003678-153005376:+:14490
chr1	153135751	153137051	intergenic	SPRR2G:chr1:153122058-153123345:-:12873
chr1	153205220	153206325	intergenic	PRR9:chr1:153190060-153191793:+:-15619
chr1	153305373	153306586	PGLYRP4:chr1:153302596-153321316:-:Intron	PGLYRP4:chr1:153302596-153321316:-:-15048
chr1	153471647	153472796	intergenic	S100A6:chr1:153507075-153508720:-:-36620
chr1	154373996	154375118	intergenic	IL6R:chr1:154377669-154441926:+:2891
chr1	154623781	154625125	intergenic	ADAR:chr1:154554538-154600474:-:23501
chr1	154633158	154634361	intergenic	ADAR:chr1:154554538-154600474:-:32962
chr1	154865527	154866944	intergenic	KCNN3:chr1:154669931-154842756:-:23908
chr1	155375734	155377045	ASH1L:chr1:155305059-155532484:-:Intron	RUSC1:chr1:155290687-155300903:+:-85403
chr1	155644119	155645000	YY1AP1:chr1:155629237-155658791:-:Intron;MSTO1:chr1:155579979-155718153:+:Intron	DAP3:chr1:155657758-155708317:+:13277
chr1	155744301	155744850	GON4L:chr1:155719508-155829191:-:Intron	GON4L:chr1:155719508-155829191:-:-84704
chr1	155965285	155966203	intergenic	SSR2:chr1:155978839-155990750:-:-24868
chr1	156417655	156418670	intergenic	MEF2D:chr1:156433519-156470620:-:-52672
chr1	157142494	157143480	intergenic	ETV3:chr1:157090983-157108159:-:35002
chr1	157180036	157182015	intergenic	ETV3:chr1:157090983-157108159:-:72061
chr1	157265404	157266441	intergenic	ETV3:chr1:157090983-157108159:-:157879
chr1	157355825	157356772	intergenic	FCRL5:chr1:157483167-157522310:-:-165953
chr1	157374246	157375552	intergenic	FCRL5:chr1:157483167-157522310:-:-147570
chr1	157439759	157440782	intergenic	FCRL5:chr1:157483167-157522310:-:-82393
chr1	157921727	157922765	intergenic	KIRREL:chr1:157963063-158065841:+:40937
chr1	158166662	158167653	intergenic	CD1D:chr1:158149737-158154686:+:-17454
chr1	158262015	158263230	CD1C:chr1:158259576-158263420:+:Intron	CD1C:chr1:158259576-158263420:+:-3401
chr1	158360111	158361300	intergenic	OR10T2:chr1:158368312-158369256:-:-8368
chr1	158381810	158383058	intergenic	OR10K2:chr1:158389718-158390656:-:-8151
chr1	158448106	158449265	OR10R2:chr1:158449668-158450675:+:Promoter	OR10R2:chr1:158449668-158450675:+:1365
chr1	159029115	159030359	intergenic	IFI16:chr1:158979682-159024945:+:-49744
chr1	159455527	159457670	intergenic	OR10J1:chr1:159409512-159410600:+:-47704
chr1	159485045	159486180	intergenic	OR10J5:chr1:159504793-159505842:-:-20392
chr1	159556591	159557970	APCS:chr1:159557615-159558655:+:Promoter	APCS:chr1:159557615-159558655:+:144
chr1	159762558	159763732	intergenic	FCRL6:chr1:159770302-159786041:+:6991
chr1	159876163	159877567	intergenic	AL590560.1:chr1:159879884-159880159:-:-3657
chr1	159903981	159904964	IGSF9:chr1:159896829-159915386:-:CDS	TAGLN2:chr1:159887897-159895522:-:9089
chr1	159940652	159942020	intergenic	SLAMF9:chr1:159921282-159924044:-:17411
chr1	160065299	160065874	IGSF8:chr1:160061130-160068479:-:Intron	IGSF8:chr1:160061130-160068479:-:-2874
chr1	160420899	160422271	intergenic	VANGL2:chr1:160370376-160398468:+:-51444
chr1	160479721	160480768	SLAMF6:chr1:160454820-160493052:-:Intron	SLAMF6:chr1:160454820-160493052:-:-12888
chr1	160560229	160561126	intergenic	CD84:chr1:160510885-160549306:-:11359
chr1	160862028	160863084	intergenic	ITLN1:chr1:160846329-160854960:-:7926
chr1	161695072	161696176	FCRLB:chr1:161691353-161697933:+:Intron	FCRLB:chr1:161691353-161697933:+:-4249
chr1	161888871	161890063	ATF6:chr1:161736084-161933860:+:Intron	OLFML2B:chr1:161952982-161993644:-:-104409
chr1	162062388	162063776	NOS1AP:chr1:162039566-162340265:+:Intron	NOS1AP:chr1:162039566-162340265:+:-23767
chr1	162080362	162083107	NOS1AP:chr1:162039566-162340265:+:Intron	NOS1AP:chr1:162039566-162340265:+:-41418
chr1	162304154	162305380	NOS1AP:chr1:162039566-162340265:+:Intron	RP11-565P22.6:chr1:162335197-162351905:+:30265
chr1	162690333	162691556	DDR2:chr1:162602255-162757190:+:Intron	DDR2:chr1:162602255-162757190:+:-88391
chr1	162774714	162775705	intergenic	DDR2:chr1:162602255-162757190:+:-173078
chr1	162802479	162803548	intergenic	DDR2:chr1:162602255-162757190:+:-200950
chr1	163244288	163245140	NUF2:chr1:163236366-163306576:+:Intron	NUF2:chr1:163236366-163306576:+:-8435
chr1	163372629	163373368	intergenic	NUF2:chr1:163236366-163306576:+:-136445
chr1	164438035	164438920	intergenic	PBX1:chr1:164528872-164821068:+:90520
chr1	164443439	164444773	intergenic	PBX1:chr1:164528872-164821068:+:85078
chr1	164531540	164532695	PBX1:chr1:164528872-164821068:+:Intron	PBX1:chr1:164528872-164821068:+:-3370
chr1	164695934	164696776	PBX1:chr1:164528872-164821068:+:Intron	PBX1:chr1:164528872-164821068:+:-167250
chr1	164732789	164733855	PBX1:chr1:164528872-164821068:+:Intron	PBX1:chr1:164528872-164821068:+:-204360
chr1	165076313	165077279	intergenic	LMX1A:chr1:165171104-165325952:-:-249141
chr1	165333278	165334260	intergenic	LMX1A:chr1:165171104-165325952:-:7512
chr1	165384105	165385363	RXRG:chr1:165370159-165414433:-:Intron	RXRG:chr1:165370159-165414433:-:-29366
chr1	165492774	165494362	intergenic	LRRC52:chr1:165513244-165533198:+:19256
chr1	166150866	166151730	intergenic	FAM78B:chr1:166026674-166135462:-:15911
chr1	166319180	166320295	intergenic	FAM78B:chr1:166026674-166135462:-:184370
chr1	166329926	166330641	intergenic	FAM78B:chr1:166026674-166135462:-:194831
chr1	166361467	166362506	intergenic	FAM78B:chr1:166026674-166135462:-:226188
chr1	166598584	166599998	intergenic	POGK:chr1:166808694-166825581:+:208904
chr1	166872985	166875405	intergenic	TADA1:chr1:166825747-166845564:-:29416
chr1	166960063	166960889	MAEL:chr1:166958346-166991451:+:Intron	MAEL:chr1:166958346-166991451:+:-2066
chr1	166960927	166962076	MAEL:chr1:166958346-166991451:+:Intron	MAEL:chr1:166958346-166991451:+:-2771
chr1	167139332	167140304	intergenic	POU2F1:chr1:167190066-167396582:+:50310
chr1	167379881	167380746	POU2F1:chr1:167190066-167396582:+:Intron	CD247:chr1:167399877-167487847:-:-107564
chr1	167733978	167735320	MPZL1:chr1:167691187-167761156:+:Intron	MPZL1:chr1:167691187-167761156:+:-43598
chr1	167888910	167889804	MPC2:chr1:167885967-167905278:-:Intron	ADCY10:chr1:167778625-167883453:-:5925
chr1	168264898	168266112	TBX19:chr1:168250278-168283664:+:Intron	TBX19:chr1:168250278-168283664:+:-15264
chr1	168401357	168402940	intergenic	XCL2:chr1:168510003-168513235:-:-111327
chr1	168464974	168465982	intergenic	XCL2:chr1:168510003-168513235:-:-47627
chr1	168602287	168603325	intergenic	XCL1:chr1:168545711-168551315:+:-57157
chr1	168875621	168876545	intergenic	DPT:chr1:168664697-168698502:-:177454
chr1	168876717	168878381	intergenic	DPT:chr1:168664697-168698502:-:179394
chr1	169150602	169151539	NME7:chr1:169101769-169337205:-:Intron	ATP1B1:chr1:169074935-169101960:+:-76054
chr1	169592264	169593464	SELP:chr1:169558090-169599377:-:Intron	SELP:chr1:169558090-169599377:-:-6257
chr1	169673246	169674613	SELL:chr1:169659808-169680839:-:Intron	SELL:chr1:169659808-169680839:-:-6405
chr1	169746128	169747172	intergenic	SELE:chr1:169702718-169733846:-:12789
chr1	170159743	170160641	intergenic	METTL11B:chr1:170115142-170136931:+:-45306
chr1	170165302	170166403	intergenic	METTL11B:chr1:170115142-170136931:+:-51045
chr1	170272627	170273635	intergenic	METTL11B:chr1:170115142-170136931:+:-157717
chr1	170346254	170347126	intergenic	GORAB:chr1:170501270-170522587:+:154605
chr1	170472477	170473568	intergenic	GORAB:chr1:170501270-170522587:+:28082
chr1	170496758	170497696	intergenic	GORAB:chr1:170501270-170522587:+:3972
chr1	170676997	170678487	PRRX1:chr1:170633047-170708560:+:Intron	PRRX1:chr1:170633047-170708560:+:-45085
chr1	170722705	170723664	intergenic	PRRX1:chr1:170633047-170708560:+:-90428
chr1	170844398	170845914	intergenic	MROH9:chr1:170904612-171033906:+:59678
chr1	170956671	170957852	MROH9:chr1:170904612-171033906:+:Intron	MROH9:chr1:170904612-171033906:+:-52823
chr1	171134104	171134967	intergenic	FMO2:chr1:171154388-171181822:+:20039
chr1	171582045	171583216	intergenic	MYOC:chr1:171604557-171621823:-:-39106
chr1	171654173	171655106	intergenic	MYOC:chr1:171604557-171621823:-:33032
chr1	171839639	171840795	DNM3:chr1:171810621-172381856:+:Intron	DNM3:chr1:171810621-172381856:+:-29519
chr1	171872882	171873859	DNM3:chr1:171810621-172381856:+:Intron	DNM3:chr1:171810621-172381856:+:-62750
chr1	171877590	171878890	DNM3:chr1:171810621-172381856:+:Intron	DNM3:chr1:171810621-172381856:+:-67339
chr1	172178225	172179332	DNM3:chr1:171810621-172381856:+:Intron	C1orf105:chr1:172389828-172437969:+:210889
chr1	172686446	172687416	intergenic	FASLG:chr1:172628154-172636014:+:-58756
chr1	172932166	172933801	intergenic	TNFSF18:chr1:173009100-173020103:-:-87749
chr1	173007328	173008502	intergenic	TNFSF18:chr1:173009100-173020103:-:-12292
chr1	173120399	173121451	intergenic	TNFSF4:chr1:173152874-173176452:-:-55619
chr1	173263840	173264912	intergenic	TNFSF4:chr1:173152874-173176452:-:88191
chr1	173561877	173562908	SLC9C2:chr1:173469603-173572233:-:Intron	SLC9C2:chr1:173469603-173572233:-:-9490
chr1	173597437	173598617	ANKRD45:chr1:173578700-173639001:-:Intron	SLC9C2:chr1:173469603-173572233:-:25366
chr1	173618683	173619942	ANKRD45:chr1:173578700-173639001:-:Intron	ANKRD45:chr1:173578700-173639001:-:-19780
chr1	173652041	173653376	intergenic	ANKRD45:chr1:173578700-173639001:-:13512
chr1	174052082	174053405	intergenic	RC3H1:chr1:173900352-173991435:-:61139
chr1	174065928	174066785	intergenic	RABGAP1L:chr1:174128655-174927319:+:62066
chr1	174068526	174069679	intergenic	RABGAP1L:chr1:174128655-174927319:+:59719
chr1	174376536	174377837	RABGAP1L:chr1:174128655-174927319:+:Intron	GPR52:chr1:174417212-174418683:+:39948
chr1	174435432	174436496	RABGAP1L:chr1:174128655-174927319:+:Intron	GPR52:chr1:174417212-174418683:+:-18538
chr1	175098873	175100235	TNN:chr1:175036994-175117202:+:Intron	KIAA0040:chr1:175126123-175162079:-:-62269
chr1	175693494	175694485	TNR:chr1:175284330-175712906:-:Intron	TNR:chr1:175284330-175712906:-:-19236
chr1	175780500	175781751	intergenic	TNR:chr1:175284330-175712906:-:68019
chr1	176296270	176297362	intergenic	RFWD2:chr1:175913967-176176629:-:119816
chr1	176321275	176322221	intergenic	PAPPA2:chr1:176432307-176814735:+:110464
chr1	176371879	176372942	intergenic	PAPPA2:chr1:176432307-176814735:+:59787
chr1	176403005	176404370	intergenic	PAPPA2:chr1:176432307-176814735:+:28837
chr1	176517189	176518307	PAPPA2:chr1:176432307-176814735:+:Intron	PAPPA2:chr1:176432307-176814735:+:-85269
chr1	176591639	176592730	PAPPA2:chr1:176432307-176814735:+:Intron	PAPPA2:chr1:176432307-176814735:+:-159511
chr1	176626730	176628668	PAPPA2:chr1:176432307-176814735:+:Intron	PAPPA2:chr1:176432307-176814735:+:-194841
chr1	176889269	176890935	ASTN1:chr1:176826438-177134003:-:Intron	ASTN1:chr1:176826438-177134003:-:-244378
chr1	177101178	177101999	ASTN1:chr1:176826438-177134003:-:Intron	ASTN1:chr1:176826438-177134003:-:-32331
chr1	177214151	177215215	BRINP2:chr1:177140633-177251558:+:Intron	BRINP2:chr1:177140633-177251558:+:-74063
chr1	177747056	177747978	intergenic	SEC16B:chr1:177898993-177953438:-:-206036
chr1	177831167	177832341	intergenic	SEC16B:chr1:177898993-177953438:-:-121528
chr1	178320951	178321953	RASAL2:chr1:178062864-178448644:+:Intron	TEX35:chr1:178482268-178517734:+:160933
chr1	178553627	178555180	intergenic	C1ORF220:chr1:178511950-178517579:+:-42770
chr1	179380463	179381765	AXDND1:chr1:179334855-179523870:+:Intron	AXDND1:chr1:179334855-179523870:+:-46462
chr1	179424834	179426305	AXDND1:chr1:179334855-179523870:+:Intron	AL160286.1:chr1:179443716-179457805:-:-32428
chr1	179552807	179554020	intergenic	TDRD5:chr1:179560748-179660405:+:6942
chr1	179611091	179612205	TDRD5:chr1:179560748-179660405:+:Intron	TDRD5:chr1:179560748-179660405:+:-50770
chr1	179669382	179670565	intergenic	FAM163A:chr1:179712298-179785333:+:42133
chr1	179813713	179814775	TOR1AIP2:chr1:179809102-179846934:-:UTR	IFRG15:chr1:179833916-179834311:-:-19793
chr1	180051071	180052227	CEP350:chr1:179923873-180084015:+:Intron	QSOX1:chr1:180123969-180173165:+:71917
chr1	180071636	180072672	CEP350:chr1:179923873-180084015:+:Intron	QSOX1:chr1:180123969-180173165:+:51715
chr1	180237116	180238305	LHX4:chr1:180199421-180249380:+:Intron	LHX4:chr1:180199421-180249380:+:-38373
chr1	180337923	180339408	ACBD6:chr1:180257365-180472089:-:Intron	ACBD6:chr1:180257365-180472089:-:-133688
chr1	180531692	180532721	intergenic	ACBD6:chr1:180257365-180472089:-:60147
chr1	180764511	180765980	XPR1:chr1:180601140-180859387:+:Intron	KIAA1614:chr1:180882325-180920750:+:117303
chr1	181181252	181181793	intergenic	IER5:chr1:181057638-181059977:+:-123961
chr1	181241979	181242730	intergenic	IER5:chr1:181057638-181059977:+:-184653
chr1	181550020	181550997	CACNA1E:chr1:181452716-181777219:+:Intron	CACNA1E:chr1:181452716-181777219:+:-97813
chr1	181631625	181632866	CACNA1E:chr1:181452716-181777219:+:Intron	CACNA1E:chr1:181452716-181777219:+:-179243
chr1	181843035	181843928	intergenic	ZNF648:chr1:182023705-182030847:-:-187226
chr1	181876226	181877405	intergenic	ZNF648:chr1:182023705-182030847:-:-153629
chr1	181894068	181895220	intergenic	ZNF648:chr1:182023705-182030847:-:-135953
chr1	182327076	182328293	intergenic	GLUL:chr1:182350839-182361341:-:-33862
chr1	182393770	182395137	intergenic	RGSL1:chr1:182419281-182529693:+:24520
chr1	182530965	182532220	intergenic	RNASEL:chr1:182542769-182558391:-:-27003
chr1	182617135	182618141	RGS8:chr1:182615792-182642049:-:Intron	RGS8:chr1:182615792-182642049:-:-24135
chr1	182712205	182713095	intergenic	RGS8:chr1:182615792-182642049:-:70701
chr1	183131380	183132486	intergenic	LAMC2:chr1:183155423-183214035:+:23096
chr1	183261128	183262376	NMNAT2:chr1:183217372-183387737:-:Intron	LAMC2:chr1:183155423-183214035:+:-106115
chr1	183335616	183336868	NMNAT2:chr1:183217372-183387737:-:Intron	NMNAT2:chr1:183217372-183387737:-:-51240
chr1	183762900	183763908	RGL1:chr1:183605220-183897665:+:Intron	APOBEC4:chr1:183615541-183622448:-:140969
chr1	183843994	183845235	RGL1:chr1:183605220-183897665:+:Intron	COLGALT2:chr1:183898796-184006611:-:-162134
chr1	183958108	183960474	COLGALT2:chr1:183898796-184006611:-:Intron	COLGALT2:chr1:183898796-184006611:-:-46536
chr1	184013278	184014306	intergenic	COLGALT2:chr1:183898796-184006611:-:6790
chr1	184093429	184094607	intergenic	TSEN15:chr1:184020811-184043346:+:-73131
chr1	184185255	184186359	intergenic	TSEN15:chr1:184020811-184043346:+:-165117
chr1	184364695	184365707	C1orf21:chr1:184356192-184598154:+:Intron	C1orf21:chr1:184356192-184598154:+:-9062
chr1	184455099	184456695	C1orf21:chr1:184356192-184598154:+:Intron	C1orf21:chr1:184356192-184598154:+:-99844
chr1	184748751	184750146	intergenic	EDEM3:chr1:184659365-184724047:-:25177
chr1	184834058	184834773	FAM129A:chr1:184760164-184943682:-:Intron	FAM129A:chr1:184760164-184943682:-:-109034
chr1	185420567	185421538	intergenic	IVNS1ABP:chr1:185265520-185286461:-:134354
chr1	185600096	185601144	intergenic	HMCN1:chr1:185703683-186160085:+:102833
chr1	186015820	186017113	HMCN1:chr1:185703683-186160085:+:Intron	PRG4:chr1:186265411-186283694:+:249409
chr1	186032983	186033924	HMCN1:chr1:185703683-186160085:+:Intron	PRG4:chr1:186265411-186283694:+:231659
chr1	186038582	186039770	HMCN1:chr1:185703683-186160085:+:Intron	PRG4:chr1:186265411-186283694:+:225839
chr1	186106660	186107648	HMCN1:chr1:185703683-186160085:+:CDS	PRG4:chr1:186265411-186283694:+:158320
chr1	186139139	186140400	HMCN1:chr1:185703683-186160085:+:Intron	PRG4:chr1:186265411-186283694:+:125685
chr1	186324149	186325523	TPR:chr1:186280784-186344457:-:Intron	TPR:chr1:186280784-186344457:-:-19280
chr1	186468721	186470204	intergenic	PDC:chr1:186412698-186430254:-:39504
chr1	186529920	186530940	intergenic	PDC:chr1:186412698-186430254:-:100429
chr1	186726582	186728364	intergenic	PLA2G4A:chr1:186798085-186958113:+:70978
chr1	186843280	186844204	PLA2G4A:chr1:186798085-186958113:+:Intron	PLA2G4A:chr1:186798085-186958113:+:-45932
chr1	186872722	186873955	PLA2G4A:chr1:186798085-186958113:+:Intron	PLA2G4A:chr1:186798085-186958113:+:-74739
chr1	186904375	186905027	PLA2G4A:chr1:186798085-186958113:+:Intron	PLA2G4A:chr1:186798085-186958113:+:-106669
chr1	187007888	187009766	intergenic	PLA2G4A:chr1:186798085-186958113:+:-210169
chr1	187016473	187017447	intergenic	PLA2G4A:chr1:186798085-186958113:+:-218785
chr1	190243895	190244735	BRINP3:chr1:190066792-190446759:-:Intron	BRINP3:chr1:190066792-190446759:-:-202546
chr1	190433911	190434836	BRINP3:chr1:190066792-190446759:-:Intron	BRINP3:chr1:190066792-190446759:-:-12109
chr1	190452310	190453818	intergenic	BRINP3:chr1:190066792-190446759:-:5864
chr1	190474201	190475541	intergenic	BRINP3:chr1:190066792-190446759:-:27774
chr1	191949569	191950663	intergenic	RGS18:chr1:192127587-192154945:+:177708
chr1	191989314	191990846	intergenic	RGS18:chr1:192127587-192154945:+:137902
chr1	192160252	192161226	intergenic	RGS18:chr1:192127587-192154945:+:-33455
chr1	192663224	192664332	intergenic	RGS13:chr1:192605275-192629390:+:-58568
chr1	192674875	192675922	intergenic	RGS13:chr1:192605275-192629390:+:-70025
chr1	192782877	192784760	intergenic	RGS2:chr1:192778171-192781403:+:-5506
chr1	192819751	192820674	intergenic	RGS2:chr1:192778171-192781403:+:-42045
chr1	192837575	192838459	intergenic	RGS2:chr1:192778171-192781403:+:-59922
chr1	193110542	193111776	CDC73:chr1:193091147-193223031:+:Intron	CDC73:chr1:193091147-193223031:+:-20432
chr1	193168189	193169445	CDC73:chr1:193091147-193223031:+:Intron	B3GALT2:chr1:193148175-193155784:-:13321
chr1	193237638	193239037	intergenic	B3GALT2:chr1:193148175-193155784:-:82264
chr1	193360733	193362399	intergenic	B3GALT2:chr1:193148175-193155784:-:206216
chr1	196971688	196972844	CFHR5:chr1:196946667-196978804:+:Intron	CFHR5:chr1:196946667-196978804:+:-25655
chr1	197735730	197737511	DENND1B:chr1:197478774-197744437:-:Intron	DENND1B:chr1:197478774-197744437:-:-7856
chr1	197953933	197955065	intergenic	LHX9:chr1:197881635-197904608:+:-73249
chr1	197964839	197965794	intergenic	LHX9:chr1:197881635-197904608:+:-83353
chr1	197968694	197970082	intergenic	LHX9:chr1:197881635-197904608:+:-87405
chr1	198143683	198144847	NEK7:chr1:198126093-198291550:+:Intron	NEK7:chr1:198126093-198291550:+:-18372
chr1	198782726	198784008	intergenic	PTPRC:chr1:198608146-198726545:+:-175675
chr1	200267488	200268940	intergenic	ZNF281:chr1:200374068-200379184:-:-110705
chr1	200494848	200495909	intergenic	KIF14:chr1:200520628-200589862:-:-94346
chr1	200877628	200878559	C1orf106:chr1:200860469-200884863:+:Intron	C1orf106:chr1:200860469-200884863:+:-17743
chr1	201510552	201511962	intergenic	CSRP1:chr1:201452658-201478584:-:32344
chr1	201971313	201972498	RNPEP:chr1:201951752-201975275:+:Intron	ELF3:chr1:201977073-201985137:+:5397
chr1	202324832	202326059	PPP1R12B:chr1:202317827-202561834:+:Intron	PPP1R12B:chr1:202317827-202561834:+:-7742
chr1	202546479	202547666	PPP1R12B:chr1:202317827-202561834:+:Intron	SYT2:chr1:202559724-202679545:-:-132729
chr1	202738617	202739325	KDM5B:chr1:202696526-202778598:-:Intron	KDM5B:chr1:202696526-202778598:-:-39463
chr1	202792773	202794082	RP11-480I12.4:chr1:202789394-202796353:+:Intron	RP11-480I12.4:chr1:202789394-202796353:+:-3789
chr1	203148242	203149117	CHI3L1:chr1:203148059-203155877:-:CDS	MYBPH:chr1:203136939-203144941:-:3711
chr1	203881009	203882069	intergenic	SNRPE:chr1:203830743-203839678:+:-50462
chr1	203941700	203943037	intergenic	SOX13:chr1:204042732-204096863:+:100471
chr1	204141205	204142427	intergenic	REN:chr1:204123944-204135465:-:6456
chr1	204405736	204406848	PIK3C2B:chr1:204391756-204459552:-:Intron	PPP1R15B:chr1:204372515-204380919:-:25563
chr1	204847417	204848681	NFASC:chr1:204797782-204991949:+:Intron	NFASC:chr1:204797782-204991949:+:-49818
chr1	204972998	204973760	NFASC:chr1:204797782-204991949:+:Intron	CNTN2:chr1:205012325-205047627:+:38777
chr1	204988680	204990271	NFASC:chr1:204797782-204991949:+:UTR	CNTN2:chr1:205012325-205047627:+:22541
chr1	205051806	205053166	TMEM81:chr1:205052258-205053645:-:CDS	TMEM81:chr1:205052258-205053645:-:-909
chr1	205059713	205060944	RBBP5:chr1:205055270-205091143:-:Intron	TMEM81:chr1:205052258-205053645:-:6832
chr1	205211114	205212312	TMCC2:chr1:205197304-205242471:+:Intron	TMCC2:chr1:205197304-205242471:+:-14432
chr1	205236599	205237695	TMCC2:chr1:205197304-205242471:+:Intron	TMCC2:chr1:205197304-205242471:+:-39857
chr1	205731151	205732090	intergenic	NUCKS1:chr1:205681947-205719404:-:12106
chr1	207003940	207004902	IL19:chr1:206972215-207016324:+:Intron	IL19:chr1:206972215-207016324:+:-32510
chr1	207057097	207058175	intergenic	IL24:chr1:207070789-207077484:+:13501
chr1	207210777	207212276	intergenic	C1orf116:chr1:207191866-207206092:-:4965
chr1	207329617	207330668	intergenic	C4BPA:chr1:207277607-207318317:+:-52709
chr1	207472284	207473416	intergenic	CD55:chr1:207494853-207534311:+:21890
chr1	207532866	207534102	CD55:chr1:207494853-207534311:+:UTR	CD55:chr1:207494853-207534311:+:-38734
chr1	207588095	207589705	intergenic	CR2:chr1:207627575-207663240:+:39089
chr1	207656365	207657606	CR2:chr1:207627575-207663240:+:Intron	CR1:chr1:207669502-207813992:+:12321
chr1	207765446	207766451	CR1:chr1:207669502-207813992:+:Intron	CR1L:chr1:207818519-207897048:+:52671
chr1	208211505	208212327	PLXNA2:chr1:208195587-208417665:-:Intron	CD34:chr1:208059884-208084747:-:127410
chr1	209532645	209533996	intergenic	CAMK1G:chr1:209757062-209787283:+:223984
chr1	209706598	209707806	intergenic	CAMK1G:chr1:209757062-209787283:+:50117
chr1	209799235	209800545	LAMB3:chr1:209788215-209825811:-:Intron	LAMB3:chr1:209788215-209825811:-:-26197
chr1	210106326	210108170	intergenic	SYT14:chr1:210111538-210337631:+:4416
chr1	210214173	210214754	SYT14:chr1:210111538-210337631:+:Intron	SYT14:chr1:210111538-210337631:+:-102989
chr1	210398154	210398960	intergenic	SERTAD4:chr1:210406144-210419600:+:7742
chr1	211143997	211145034	KCNH1:chr1:210856580-211307457:-:Intron	KCNH1:chr1:210856580-211307457:-:-163312
chr1	211302013	211303280	KCNH1:chr1:210856580-211307457:-:Intron	KCNH1:chr1:210856580-211307457:-:-5151
chr1	211529983	211531203	TRAF5:chr1:211499957-211548282:+:Intron	TRAF5:chr1:211499957-211548282:+:-30502
chr1	211535218	211536613	TRAF5:chr1:211499957-211548282:+:Intron	TRAF5:chr1:211499957-211548282:+:-36204
chr1	211842610	211843537	NEK2:chr1:211836114-211848960:-:Intron	NEK2:chr1:211836114-211848960:-:-6005
chr1	211869869	211871080	intergenic	NEK2:chr1:211836114-211848960:-:21221
chr1	211897092	211897945	intergenic	NEK2:chr1:211836114-211848960:-:48302
chr1	212184611	212185777	INTS7:chr1:212113743-212208884:-:Intron	INTS7:chr1:212113743-212208884:-:-23948
chr1	213104405	213105409	intergenic	VASH2:chr1:213123936-213164927:+:18721
chr1	213129073	213130395	VASH2:chr1:213123936-213164927:+:Intron	VASH2:chr1:213123936-213164927:+:-6079
chr1	213276700	213277710	RPS6KC1:chr1:213224597-213448116:+:Intron	RPS6KC1:chr1:213224597-213448116:+:-52697
chr1	213341992	213342892	RPS6KC1:chr1:213224597-213448116:+:Intron	RPS6KC1:chr1:213224597-213448116:+:-117725
chr1	213458679	213460167	intergenic	RPS6KC1:chr1:213224597-213448116:+:-234623
chr1	213948707	213949473	intergenic	PROX1:chr1:214161286-214214595:+:212161
chr1	214024132	214025125	intergenic	PROX1:chr1:214161286-214214595:+:136929
chr1	214264125	214265396	intergenic	PROX1:chr1:214161286-214214595:+:-103007
chr1	214276728	214278038	intergenic	PROX1:chr1:214161286-214214595:+:-115972
chr1	214301590	214302726	intergenic	PROX1:chr1:214161286-214214595:+:-140711
chr1	214350760	214352186	intergenic	PROX1:chr1:214161286-214214595:+:-190466
chr1	214366026	214367052	intergenic	PROX1:chr1:214161286-214214595:+:-205249
chr1	214372994	214374193	intergenic	PROX1:chr1:214161286-214214595:+:-211905
chr1	214660552	214661878	PTPN14:chr1:214522039-214724566:-:Intron	PTPN14:chr1:214522039-214724566:-:-63698
chr1	214819976	214820746	CENPF:chr1:214776538-214837931:+:CDS	CENPF:chr1:214776538-214837931:+:-43631
chr1	214891101	214891965	intergenic	CENPF:chr1:214776538-214837931:+:-115252
chr1	214926619	214927576	intergenic	CENPF:chr1:214776538-214837931:+:-150452
chr1	215039919	215040731	intergenic	KCNK2:chr1:215179118-215409584:+:139061
chr1	215230644	215232337	KCNK2:chr1:215179118-215409584:+:Intron	KCNK2:chr1:215179118-215409584:+:-52274
chr1	215306018	215307325	KCNK2:chr1:215179118-215409584:+:Intron	KCNK2:chr1:215179118-215409584:+:-127735
chr1	215374067	215374888	KCNK2:chr1:215179118-215409584:+:Intron	KCNK2:chr1:215179118-215409584:+:-195381
chr1	215375459	215376590	KCNK2:chr1:215179118-215409584:+:Intron	KCNK2:chr1:215179118-215409584:+:-197174
chr1	215506954	215508135	intergenic	KCTD3:chr1:215740735-215795149:+:233503
chr1	215540460	215542036	intergenic	KCTD3:chr1:215740735-215795149:+:199206
chr1	215618039	215619217	intergenic	KCTD3:chr1:215740735-215795149:+:122033
chr1	215658734	215660022	intergenic	KCTD3:chr1:215740735-215795149:+:81188
chr1	215711921	215712785	intergenic	KCTD3:chr1:215740735-215795149:+:28324
chr1	215761282	215762244	KCTD3:chr1:215740735-215795149:+:Intron	KCTD3:chr1:215740735-215795149:+:-21360
chr1	215796399	215797707	USH2A:chr1:215796236-216596738:-:UTR	KCTD3:chr1:215740735-215795149:+:-56445
chr1	215874838	215875772	USH2A:chr1:215796236-216596738:-:Intron	KCTD3:chr1:215740735-215795149:+:-134576
chr1	215889955	215891109	USH2A:chr1:215796236-216596738:-:Intron	KCTD3:chr1:215740735-215795149:+:-149467
chr1	215939043	215940223	USH2A:chr1:215796236-216596738:-:Intron	KCTD3:chr1:215740735-215795149:+:-198594
chr1	216398923	216399893	USH2A:chr1:215796236-216596738:-:Intron	USH2A:chr1:215796236-216596738:-:-197244
chr1	216656925	216658340	intergenic	USH2A:chr1:215796236-216596738:-:61157
chr1	216736914	216738569	ESRRG:chr1:216676595-217311097:-:Intron	USH2A:chr1:215796236-216596738:-:141289
chr1	217214841	217215980	ESRRG:chr1:216676595-217311097:-:Intron	ESRRG:chr1:216676595-217311097:-:-95784
chr1	217342000	217343295	intergenic	ESRRG:chr1:216676595-217311097:-:31847
chr1	217397000	217397844	intergenic	ESRRG:chr1:216676595-217311097:-:86314
chr1	217554078	217555016	intergenic	ESRRG:chr1:216676595-217311097:-:243455
chr1	217581727	217582786	intergenic	GPATCH2:chr1:217600334-217804424:-:-222052
chr1	217958239	217959568	SPATA17:chr1:217804666-218045038:+:Intron	SPATA17:chr1:217804666-218045038:+:-153714
chr1	218410700	218411759	intergenic	RRP15:chr1:218458629-218511325:+:47649
chr1	218616623	218618746	TGFB2:chr1:218519577-218617961:+:UTR	C1orf143:chr1:218683438-218699320:+:66426
chr1	218782946	218784313	intergenic	C1orf143:chr1:218683438-218699320:+:-100344
chr1	219226783	219227848	intergenic	LYPLAL1:chr1:219347186-219386207:+:119833
chr1	219253315	219254307	intergenic	LYPLAL1:chr1:219347186-219386207:+:93478
chr1	219449417	219450767	intergenic	LYPLAL1:chr1:219347186-219386207:+:-102734
chr1	220375674	220376732	RAB3GAP2:chr1:220321635-220445796:-:Intron	RAB3GAP2:chr1:220321635-220445796:-:-69248
chr1	220584413	220585154	intergenic	AC096644.1:chr1:220603286-220608023:-:-23354
chr1	220852440	220853856	intergenic	C1orf115:chr1:220863187-220872499:+:10373
chr1	220889686	220890982	intergenic	C1orf115:chr1:220863187-220872499:+:-27115
chr1	221159323	221160195	intergenic	HLX:chr1:221051699-221058401:+:-108010
chr1	221188064	221189167	intergenic	HLX:chr1:221051699-221058401:+:-136923
chr1	221210389	221211807	intergenic	HLX:chr1:221051699-221058401:+:-159392
chr1	221676218	221677434	intergenic	DUSP10:chr1:221874766-221915518:-:-239110
chr1	221714570	221715574	intergenic	DUSP10:chr1:221874766-221915518:-:-200380
chr1	222027302	222028936	intergenic	DUSP10:chr1:221874766-221915518:-:112232
chr1	222061863	222063298	intergenic	DUSP10:chr1:221874766-221915518:-:146706
chr1	222086863	222087953	intergenic	DUSP10:chr1:221874766-221915518:-:171657
chr1	222477506	222478773	intergenic	HHIPL2:chr1:222695602-222721445:-:-243180
chr1	222510869	222512287	intergenic	HHIPL2:chr1:222695602-222721445:-:-209322
chr1	222822032	222822905	MIA3:chr1:222791428-222841354:+:Intron	MIA3:chr1:222791428-222841354:+:-31011
chr1	223116341	223117443	intergenic	TLR5:chr1:223283647-223316624:-:-199626
chr1	223130106	223131256	intergenic	TLR5:chr1:223283647-223316624:-:-185720
chr1	223240365	223241751	intergenic	TLR5:chr1:223283647-223316624:-:-75361
chr1	223347573	223348737	intergenic	TLR5:chr1:223283647-223316624:-:31867
chr1	223367555	223368409	intergenic	TLR5:chr1:223283647-223316624:-:51098
chr1	223679416	223680387	intergenic	C1orf65:chr1:223566715-223568812:+:-113240
chr1	224295199	224295834	intergenic	FBXO28:chr1:224301789-224349749:+:6338
chr1	224382854	224384102	intergenic	DEGS1:chr1:224363458-224380055:+:-20054
chr1	225077362	225078789	intergenic	DNAH14:chr1:225083964-225586971:+:5443
chr1	225420195	225421169	DNAH14:chr1:225083964-225586971:+:Intron	AC092811.1:chr1:225600404-225602040:+:179745
chr1	225490280	225491485	DNAH14:chr1:225083964-225586971:+:Intron	AC092811.1:chr1:225600404-225602040:+:109354
chr1	226136017	226137143	intergenic	LEFTY2:chr1:226124304-226129189:-:7134
chr1	226600303	226601090	intergenic	PARP1:chr1:226548392-226595774:-:4724
chr1	227023067	227024210	intergenic	PSEN2:chr1:227058264-227083799:+:34342
chr1	227034146	227035124	intergenic	PSEN2:chr1:227058264-227083799:+:23432
chr1	227294583	227295641	CDC42BPA:chr1:227177566-227506175:-:Intron	ADCK3:chr1:227085237-227175246:+:-209742
chr1	227401883	227402888	CDC42BPA:chr1:227177566-227506175:-:Intron	CDC42BPA:chr1:227177566-227506175:-:-103550
chr1	227808570	227809272	ZNF678:chr1:227751244-227865144:+:Intron	ZNF678:chr1:227751244-227865144:+:-57651
chr1	227817165	227818129	ZNF678:chr1:227751244-227865144:+:Intron	ZNF678:chr1:227751244-227865144:+:-66190
chr1	227860196	227861272	ZNF678:chr1:227751244-227865144:+:Intron	SNAP47:chr1:227916358-227968927:+:55627
chr1	227961438	227962516	SNAP47:chr1:227916358-227968927:+:Intron	JMJD4:chr1:227918890-227923112:-:38677
chr1	228447641	228448715	OBSCN:chr1:228395831-228566577:+:Intron	C1orf145:chr1:228391207-228401361:-:46469
chr1	228961495	228962599	intergenic	RHOU:chr1:228870824-228882416:+:-91579
chr1	229042245	229043154	intergenic	RHOU:chr1:228870824-228882416:+:-171956
chr1	229060628	229061766	intergenic	RHOU:chr1:228870824-228882416:+:-189995
chr1	229068822	229070501	intergenic	RHOU:chr1:228870824-228882416:+:-199357
chr1	229225301	229226684	intergenic	TMEM78:chr1:229385383-229387557:+:159741
chr1	229581264	229582531	NUP133:chr1:229577045-229644088:-:Intron	ACTA1:chr1:229566992-229569841:-:11692
chr1	229962510	229964183	intergenic	URB2:chr1:229761981-229795946:+:-200966
chr1	230056035	230056920	intergenic	GALNT2:chr1:230193536-230415563:+:137104
chr1	230073979	230075370	intergenic	GALNT2:chr1:230193536-230415563:+:119117
chr1	230185292	230186241	intergenic	GALNT2:chr1:230193536-230415563:+:7971
chr1	230465546	230466539	PGBD5:chr1:230457392-230561475:-:Intron	PGBD5:chr1:230457392-230561475:-:-95468
chr1	230485649	230487041	PGBD5:chr1:230457392-230561475:-:CDS	PGBD5:chr1:230457392-230561475:-:-74755
chr1	230513302	230514586	PGBD5:chr1:230457392-230561475:-:Intron	PGBD5:chr1:230457392-230561475:-:-47834
chr1	230550055	230550929	PGBD5:chr1:230457392-230561475:-:Intron	PGBD5:chr1:230457392-230561475:-:-10892
chr1	230640213	230641164	intergenic	PGBD5:chr1:230457392-230561475:-:79237
chr1	230753889	230755041	intergenic	COG2:chr1:230778238-230829728:+:24164
chr1	230954974	230956594	intergenic	C1orf198:chr1:230972865-231005335:-:-48954
chr1	231070989	231071827	TTC13:chr1:231041990-231114607:-:Intron	TTC13:chr1:231041990-231114607:-:-43128
chr1	231165679	231167259	FAM89A:chr1:231154704-231175992:-:Intron	FAM89A:chr1:231154704-231175992:-:-9695
chr1	231253688	231254458	intergenic	TRIM67:chr1:231297858-231357302:+:43981
chr1	231646936	231647985	intergenic	TSNAX:chr1:231664399-231702270:+:16955
chr1	231659950	231661208	intergenic	TSNAX:chr1:231664399-231702270:+:4133
chr1	231693602	231694590	TSNAX:chr1:231664399-231702270:+:Intron;TSNAX-DISC1:chr1:231664399-231954990:+:Intron	TSNAX:chr1:231664399-231702270:+:-29781
chr1	232647566	232648912	SIPA1L2:chr1:232533711-232697304:-:Intron	SIPA1L2:chr1:232533711-232697304:-:-49332
chr1	232702794	232704081	intergenic	SIPA1L2:chr1:232533711-232697304:-:6269
chr1	232749069	232750248	intergenic	SIPA1L2:chr1:232533711-232697304:-:51956
chr1	232796839	232797867	intergenic	SIPA1L2:chr1:232533711-232697304:-:99734
chr1	232876193	232877454	intergenic	MAP10:chr1:232940643-232946092:+:63590
chr1	233610969	233612151	intergenic	KCNK1:chr1:233749750-233808258:+:137796
chr1	233850688	233852188	intergenic	KCNK1:chr1:233749750-233808258:+:-101334
chr1	233887099	233888189	intergenic	KCNK1:chr1:233749750-233808258:+:-137988
chr1	233950408	233951686	intergenic	SLC35F3:chr1:234040679-234460262:+:89510
chr1	233985082	233986473	intergenic	SLC35F3:chr1:234040679-234460262:+:54665
chr1	234053697	234054652	SLC35F3:chr1:234040679-234460262:+:Intron	SLC35F3:chr1:234040679-234460262:+:-13320
chr1	234865645	234866687	intergenic	IRF2BP2:chr1:234740015-234745271:-:121155
chr1	235101613	235102896	intergenic	TOMM20:chr1:235272651-235292251:-:-190238
chr1	235702143	235703156	intergenic	B3GALNT2:chr1:235613238-235667781:-:35176
chr1	235725772	235726971	GNG4:chr1:235710987-235814054:-:Intron	B3GALNT2:chr1:235613238-235667781:-:58394
chr1	235912705	235914143	LYST:chr1:235824341-236030220:-:Intron	GNG4:chr1:235710987-235814054:-:99315
chr1	235972783	235973975	LYST:chr1:235824341-236030220:-:CDS	LYST:chr1:235824341-236030220:-:-56601
chr1	237142608	237143857	intergenic	MT1HL1:chr1:237167403-237167718:-:-24049
chr1	237454232	237455308	RYR2:chr1:237205505-237997288:+:Intron	RYR2:chr1:237205505-237997288:+:-249087
chr1	237925904	237927282	RYR2:chr1:237205505-237997288:+:Intron	ZP4:chr1:238045705-238054094:-:-127703
chr1	238008151	238009201	intergenic	ZP4:chr1:238045705-238054094:-:-45558
chr1	238059805	238060851	intergenic	ZP4:chr1:238045705-238054094:-:6083
chr1	238138852	238139818	intergenic	MTRNR2L11:chr1:238107024-238108575:-:30840
chr1	238261276	238262687	intergenic	MTRNR2L11:chr1:238107024-238108575:-:153209
chr1	238291707	238292870	intergenic	MTRNR2L11:chr1:238107024-238108575:-:184126
chr1	240215938	240216912	intergenic	FMN2:chr1:240255180-240638489:+:38968
chr1	240245031	240245936	intergenic	FMN2:chr1:240255180-240638489:+:9427
chr1	240492772	240493907	FMN2:chr1:240255180-240638489:+:Intron	AL646016.1:chr1:240629183-240643504:-:-149944
chr1	240936810	240938277	intergenic	GREM2:chr1:240652873-240775449:-:161937
chr1	241002720	241004250	RGS7:chr1:240938815-241520530:-:Intron	GREM2:chr1:240652873-240775449:-:228435
chr1	241329203	241330661	RGS7:chr1:240938815-241520530:-:Intron	RGS7:chr1:240938815-241520530:-:-190271
chr1	241333683	241334486	RGS7:chr1:240938815-241520530:-:Intron	RGS7:chr1:240938815-241520530:-:-186651
chr1	241573713	241574821	intergenic	RGS7:chr1:240938815-241520530:-:53338
chr1	241772756	241773761	intergenic	CHML:chr1:241792155-241799232:-:-26105
chr1	242233559	242234363	intergenic	MAP1LC3C:chr1:242158792-242162375:-:71434
chr1	242559048	242559995	PLD5:chr1:242246288-242687820:-:Intron	PLD5:chr1:242246288-242687820:-:-128358
chr1	243147907	243148628	intergenic	AC092782.1:chr1:243388058-243395911:+:239871
chr1	243864935	243866047	AKT3:chr1:243651535-244006538:-:Intron	AKT3:chr1:243651535-244006538:-:-141464
chr1	244298466	244299587	intergenic	AL590483.1:chr1:244227632-244231211:+:-71546
chr1	244315355	244316263	intergenic	AL590483.1:chr1:244227632-244231211:+:-88131
chr1	244761119	244762322	C1orf101:chr1:244624678-244803806:+:Intron	DESI2:chr1:244816237-244872335:+:54382
chr1	244913511	244915215	intergenic	COX20:chr1:244998624-245008359:+:84644
chr1	245096506	245097932	intergenic	EFCAB2:chr1:245133284-245290466:+:35914
chr1	245160838	245161867	EFCAB2:chr1:245133284-245290466:+:Intron	RP11-156E8.1:chr1:245132652-245134390:-:27142
chr1	245293478	245294548	intergenic	KIF26B:chr1:245318287-245866428:+:24303
chr1	245519588	245520640	KIF26B:chr1:245318287-245866428:+:Intron	KIF26B:chr1:245318287-245866428:+:-201779
chr1	245520655	245521880	KIF26B:chr1:245318287-245866428:+:Intron	KIF26B:chr1:245318287-245866428:+:-202658
chr1	246630751	246631483	SMYD3:chr1:245912644-246670559:-:Intron	SMYD3:chr1:245912644-246670559:-:-39487
chr1	246773943	246775294	CNST:chr1:246729748-246831886:+:Intron	CNST:chr1:246729748-246831886:+:-45084
chr1	247785887	247787359	intergenic	OR2G3:chr1:247768856-247769838:+:-17415
chr1	247921881	247923367	OR1C1:chr1:247920676-247921982:-:Promoter	OR1C1:chr1:247920676-247921982:-:1161
chr1	247949757	247950809	intergenic	OR1C1:chr1:247920676-247921982:-:28053
chr1	248153166	248154678	OR2L13:chr1:248100493-248264223:+:Intron	OR2AK2:chr1:248128535-248129641:+:-25116
chr1	248180616	248181727	OR2L13:chr1:248100493-248264223:+:Intron	OR2L5:chr1:248185250-248186188:+:4340
chr1	248201446	248202841	OR2L2:chr1:248201474-248202607:+:CDS;OR2L13:chr1:248100493-248264223:+:Intron	OR2L2:chr1:248201474-248202607:+:-301
chr1	248313157	248314115	intergenic	OR2M5:chr1:248308450-248309388:+:-4862
chr1	248348337	248349295	intergenic	OR2M2:chr1:248343288-248344331:+:-5494
chr1	248358439	248360118	intergenic	OR2M3:chr1:248366332-248367392:+:7516
chr1	248517638	248518566	intergenic	OR14C36:chr1:248512077-248513015:+:-6049
chr1	248632290	248633635	intergenic	OR2T3:chr1:248636627-248637634:+:3425
chr1	249211734	249213019	PGBD2:chr1:249200395-249214145:+:CDS	PGBD2:chr1:249200395-249214145:+:-11769
chr10	1541757	1542738	ADARB2:chr10:1228073-1779670:-:Intron	ADARB2:chr10:1228073-1779670:-:-237239
chr10	1950365	1951245	intergenic	ADARB2:chr10:1228073-1779670:-:170997
chr10	2927111	2928461	intergenic	PFKP:chr10:3109712-3178985:+:181817
chr10	4973672	4974420	AKR1C1:chr10:4934796-5020142:+:Intron	AKR1C1:chr10:4934796-5020142:+:-39240
chr10	5673336	5674678	intergenic	FAM208B:chr10:5726801-5805703:+:52605
chr10	5718175	5719395	intergenic	FAM208B:chr10:5726801-5805703:+:7712
chr10	5823439	5824999	intergenic	GDI2:chr10:5827969-5884095:-:-60468
chr10	5898159	5899045	intergenic	GDI2:chr10:5827969-5884095:-:14812
chr10	5919289	5920295	ANKRD16:chr10:5903580-5931861:-:CDS	FBXO18:chr10:5931535-5979549:+:11421
chr10	6297869	6298889	intergenic	DKFZP667F0711:chr10:6392278-6394723:+:94047
chr10	6651812	6653136	intergenic	PRKCQ:chr10:6469105-6622263:-:30485
chr10	6809192	6809841	intergenic	PRKCQ:chr10:6469105-6622263:-:187148
chr10	7255324	7256712	SFMBT2:chr10:7200586-7451303:-:Intron	SFMBT2:chr10:7200586-7451303:-:-195491
chr10	7930335	7931281	TAF3:chr10:7860467-8058590:+:Intron	TAF3:chr10:7860467-8058590:+:-70037
chr10	7960201	7960947	TAF3:chr10:7860467-8058590:+:Intron	TAF3:chr10:7860467-8058590:+:-100140
chr10	7982739	7983837	TAF3:chr10:7860467-8058590:+:Intron	GATA3:chr10:8096656-8117161:+:113345
chr10	8259223	8260635	intergenic	GATA3:chr10:8096656-8117161:+:-163010
chr10	11041178	11042390	intergenic	CELF2:chr10:11047259-11378666:+:5061
chr10	11507336	11508315	USP6NL:chr10:11495945-11653753:-:Intron	USP6NL:chr10:11495945-11653753:-:-145970
chr10	12430698	12431929	CAMK1D:chr10:12391481-12877545:+:Intron	CAMK1D:chr10:12391481-12877545:+:-40056
chr10	13216400	13217797	MCM10:chr10:13203554-13253104:+:CDS	MCM10:chr10:13203554-13253104:+:-14048
chr10	13499745	13500765	BEND7:chr10:13480501-13570533:-:Intron	BEND7:chr10:13480501-13570533:-:-70392
chr10	13697844	13698837	FRMD4A:chr10:13685712-14372883:-:Intron	RP11-295P9.3:chr10:13652047-13697482:+:-46469
chr10	14349268	14350249	FRMD4A:chr10:13685712-14372883:-:Intron	FRMD4A:chr10:13685712-14372883:-:-23099
chr10	14562293	14563756	FAM107B:chr10:14560559-14816896:-:Intron	FRMD4A:chr10:13685712-14372883:-:190430
chr10	15395860	15397007	FAM171A1:chr10:15253642-15413058:-:Intron	FAM171A1:chr10:15253642-15413058:-:-16502
chr10	15467764	15468931	intergenic	FAM171A1:chr10:15253642-15413058:-:55360
chr10	15646736	15647946	ITGA8:chr10:15555948-15762124:-:Intron	ITGA8:chr10:15555948-15762124:-:-115232
chr10	15899763	15900968	FAM188A:chr10:15820169-15902519:-:Intron	FAM188A:chr10:15820169-15902519:-:-2280
chr10	15925231	15926604	intergenic	FAM188A:chr10:15820169-15902519:-:23139
chr10	16089446	16090377	intergenic	FAM188A:chr10:15820169-15902519:-:187460
chr10	16276551	16277602	intergenic	PTER:chr10:16478983-16555736:+:202246
chr10	16341418	16342513	intergenic	PTER:chr10:16478983-16555736:+:137120
chr10	16344177	16345735	intergenic	PTER:chr10:16478983-16555736:+:133976
chr10	16790820	16792328	RSU1:chr10:16632610-16859527:-:Intron	RSU1:chr10:16632610-16859527:-:-67534
chr10	16921757	16922961	CUBN:chr10:16865963-17171830:-:Intron	RSU1:chr10:16632610-16859527:-:63270
chr10	16928651	16929473	CUBN:chr10:16865963-17171830:-:Intron	RSU1:chr10:16632610-16859527:-:69509
chr10	17126185	17127267	CUBN:chr10:16865963-17171830:-:Intron	CUBN:chr10:16865963-17171830:-:-45232
chr10	17359790	17361322	intergenic	VIM:chr10:17270258-17279584:+:-90022
chr10	17606627	17607784	intergenic	PTPLA:chr10:17631958-17659376:-:-52094
chr10	18531312	18532937	CACNB2:chr10:18429606-18830056:+:Intron	CACNB2:chr10:18429606-18830056:+:-102296
chr10	18607400	18608307	CACNB2:chr10:18429606-18830056:+:Intron	CACNB2:chr10:18429606-18830056:+:-177989
chr10	18667833	18669321	CACNB2:chr10:18429606-18830056:+:Intron	CACNB2:chr10:18429606-18830056:+:-239219
chr10	19324347	19325864	intergenic	C10orf112:chr10:19492779-20023166:+:167405
chr10	19367919	19368966	intergenic	C10orf112:chr10:19492779-20023166:+:124285
chr10	19464055	19465008	intergenic	C10orf112:chr10:19492779-20023166:+:28052
chr10	19473005	19474123	intergenic	C10orf112:chr10:19492779-20023166:+:19332
chr10	19936475	19937833	C10orf112:chr10:19492779-20023166:+:Intron	PLXDC2:chr10:20105168-20578785:+:168482
chr10	19988696	19990134	C10orf112:chr10:19492779-20023166:+:Intron	PLXDC2:chr10:20105168-20578785:+:116038
chr10	20160093	20161753	PLXDC2:chr10:20105168-20578785:+:Intron	PLXDC2:chr10:20105168-20578785:+:-56131
chr10	20261137	20262190	PLXDC2:chr10:20105168-20578785:+:Intron	PLXDC2:chr10:20105168-20578785:+:-156755
chr10	22327322	22328306	intergenic	DNAJC1:chr10:22045466-22292654:-:35485
chr10	22359165	22360247	intergenic	DNAJC1:chr10:22045466-22292654:-:66698
chr10	22406343	22407528	intergenic	EBLN1:chr10:22497743-22498950:-:-91917
chr10	22506666	22507748	intergenic	EBLN1:chr10:22497743-22498950:-:8075
chr10	22642678	22643454	SPAG6:chr10:22634399-22706550:+:Intron	SPAG6:chr10:22634399-22706550:+:-8608
chr10	22673405	22675045	SPAG6:chr10:22634399-22706550:+:Intron	SPAG6:chr10:22634399-22706550:+:-40377
chr10	23222741	23223614	ARMC3:chr10:23216953-23326516:+:Intron	ARMC3:chr10:23216953-23326516:+:-6137
chr10	23257876	23260242	ARMC3:chr10:23216953-23326516:+:Intron	ARMC3:chr10:23216953-23326516:+:-43027
chr10	23585099	23585915	C10orf67:chr10:23556124-23632893:-:Intron	C10orf67:chr10:23556124-23632893:-:-47599
chr10	23811597	23812850	intergenic	OTUD1:chr10:23728198-23731308:+:-84228
chr10	24982121	24983473	ARHGAP21:chr10:24872538-25012597:-:Intron	ARHGAP21:chr10:24872538-25012597:-:-30283
chr10	25388485	25389512	intergenic	GPR158:chr10:25463991-25891155:+:74850
chr10	25486244	25488275	GPR158:chr10:25463991-25891155:+:Intron	GPR158:chr10:25463991-25891155:+:-22705
chr10	25638519	25639329	GPR158:chr10:25463991-25891155:+:Intron	GPR158:chr10:25463991-25891155:+:-174771
chr10	25647301	25648873	GPR158:chr10:25463991-25891155:+:Intron	GPR158:chr10:25463991-25891155:+:-183742
chr10	25980423	25981522	intergenic	MYO3A:chr10:26223196-26501456:+:242420
chr10	26065508	26066507	intergenic	MYO3A:chr10:26223196-26501456:+:156866
chr10	26124786	26126517	intergenic	MYO3A:chr10:26223196-26501456:+:97311
chr10	26440049	26441192	MYO3A:chr10:26223196-26501456:+:Intron	GAD2:chr10:26505236-26593487:+:64648
chr10	26477696	26478576	MYO3A:chr10:26223196-26501456:+:Intron	GAD2:chr10:26505236-26593487:+:26969
chr10	26771213	26772908	APBB1IP:chr10:26727132-26856732:+:Intron	APBB1IP:chr10:26727132-26856732:+:-44267
chr10	26795960	26797032	APBB1IP:chr10:26727132-26856732:+:Intron	APBB1IP:chr10:26727132-26856732:+:-69595
chr10	26955205	26956741	intergenic	PDSS1:chr10:26986588-27035727:+:30745
chr10	27035296	27036291	PDSS1:chr10:26986588-27035727:+:UTR	PDSS1:chr10:26986588-27035727:+:-48880
chr10	27744130	27745337	intergenic	PTCHD3:chr10:27687116-27703297:-:41001
chr10	27789314	27790373	intergenic	RAB18:chr10:27793197-27831143:+:3345
chr10	27827975	27829125	RAB18:chr10:27793197-27831143:+:UTR	RAB18:chr10:27793197-27831143:+:-35526
chr10	28276822	28278276	intergenic	ARMC4:chr10:28064115-28272367:-:5330
chr10	28404827	28406216	MPP7:chr10:28343072-28623415:-:Intron	ARMC4:chr10:28064115-28272367:-:132925
chr10	28446055	28446857	MPP7:chr10:28343072-28623415:-:Intron	ARMC4:chr10:28064115-28272367:-:174323
chr10	28510391	28512441	MPP7:chr10:28343072-28623415:-:Intron	MPP7:chr10:28343072-28623415:-:-112001
chr10	28534776	28536368	MPP7:chr10:28343072-28623415:-:Intron	MPP7:chr10:28343072-28623415:-:-87425
chr10	28604821	28606386	MPP7:chr10:28343072-28623415:-:Intron	MPP7:chr10:28343072-28623415:-:-17507
chr10	28619090	28620454	MPP7:chr10:28343072-28623415:-:Intron	MPP7:chr10:28343072-28623415:-:-3556
chr10	28800838	28801771	intergenic	WAC:chr10:28821422-28912041:+:20419
chr10	29411444	29412679	intergenic	LYZL1:chr10:29580854-29607257:+:169144
chr10	29690800	29692157	intergenic	LYZL1:chr10:29580854-29607257:+:-110793
chr10	29798941	29800549	SVIL:chr10:29746267-30024733:-:Intron	LYZL1:chr10:29580854-29607257:+:-219302
chr10	30684508	30685910	intergenic	MAP3K8:chr10:30722866-30750761:+:37524
chr10	31170447	31171705	ZNF438:chr10:31133567-31320866:-:Intron	ZNF438:chr10:31133567-31320866:-:-150233
chr10	31326499	31327664	intergenic	ZNF438:chr10:31133567-31320866:-:6611
chr10	31391737	31393023	intergenic	ZNF438:chr10:31133567-31320866:-:71141
chr10	31988870	31990182	intergenic	ARHGAP12:chr10:32094365-32217742:-:-228158
chr10	32074700	32076260	intergenic	ARHGAP12:chr10:32094365-32217742:-:-142496
chr10	32500602	32501540	intergenic	KIF5B:chr10:32297938-32345359:-:155772
chr10	32548380	32549314	intergenic	EPC1:chr10:32556679-32667726:-:-118977
chr10	32845605	32846403	CCDC7:chr10:32735068-32863492:+:Intron	C10orf68:chr10:32856651-33171802:+:10490
chr10	32900744	32901890	C10orf68:chr10:32856651-33171802:+:Intron	C10orf68:chr10:32856651-33171802:+:-44778
chr10	32911101	32912098	C10orf68:chr10:32856651-33171802:+:Intron	C10orf68:chr10:32856651-33171802:+:-54884
chr10	33020173	33021397	C10orf68:chr10:32856651-33171802:+:Intron	C10orf68:chr10:32856651-33171802:+:-164347
chr10	33179619	33180729	intergenic	ITGB1:chr10:33218752-33294720:-:-114695
chr10	33566426	33567587	NRP1:chr10:33466420-33625190:-:Intron	NRP1:chr10:33466420-33625190:-:-57768
chr10	33591894	33592921	NRP1:chr10:33466420-33625190:-:Intron	NRP1:chr10:33466420-33625190:-:-32659
chr10	35149742	35150797	intergenic	PARD3:chr10:34398488-35104253:-:45990
chr10	35656788	35658624	CCNY:chr10:35535953-35860852:+:Intron	CCNY:chr10:35535953-35860852:+:-121173
chr10	35749754	35750887	CCNY:chr10:35535953-35860852:+:Intron	GJD4:chr10:35894338-35897863:+:144395
chr10	35854982	35856112	CCNY:chr10:35535953-35860852:+:Intron	GJD4:chr10:35894338-35897863:+:38660
chr10	36589487	36590422	intergenic	NAMPTL:chr10:36810649-36813162:-:-223291
chr10	36591732	36593040	intergenic	NAMPTL:chr10:36810649-36813162:-:-220989
chr10	37256348	37257216	intergenic	ANKRD30A:chr10:37414785-37673039:+:157986
chr10	37277991	37278925	intergenic	ANKRD30A:chr10:37414785-37673039:+:136425
chr10	37524784	37526263	ANKRD30A:chr10:37414785-37673039:+:Intron	ANKRD30A:chr10:37414785-37673039:+:-110337
chr10	37561153	37562316	ANKRD30A:chr10:37414785-37673039:+:Intron	ANKRD30A:chr10:37414785-37673039:+:-146821
chr10	37722005	37722866	intergenic	MTRNR2L7:chr10:37890366-37891859:-:-169328
chr10	38136976	38138248	ZNF248:chr10:38091751-38146479:-:Intron	ZNF248:chr10:38091751-38146479:-:-9308
chr10	38536655	38537941	intergenic	ZNF37A:chr10:38383275-38414472:+:-154137
chr10	42916334	42917231	intergenic	ZNF33B:chr10:43084555-43133992:-:-217279
chr10	43054017	43055145	intergenic	ZNF33B:chr10:43084555-43133992:-:-79780
chr10	43860281	43861294	intergenic	FXYD4:chr10:43867090-43871780:+:6136
chr10	44198477	44199432	intergenic	ZNF32:chr10:44139307-44144304:-:54689
chr10	44382124	44383241	intergenic	ZNF32:chr10:44139307-44144304:-:238231
chr10	44829743	44831261	CXCL12:chr10:44793038-44880497:-:Intron	AL137026.1:chr10:44873687-44878739:+:42552
chr10	45097014	45098111	intergenic	CXCL12:chr10:44793038-44880497:-:216907
chr10	45630190	45631476	intergenic	C10orf25:chr10:45493146-45496336:-:134637
chr10	46203377	46204358	intergenic	FAM21C:chr10:46222648-46288409:+:18728
chr10	46218875	46220120	intergenic	FAM21C:chr10:46222648-46288409:+:3614
chr10	49714544	49715332	ARHGAP22:chr10:49654601-49864310:-:Intron	ARHGAP22:chr10:49654601-49864310:-:-149171
chr10	50037245	50038800	WDFY4:chr10:49917751-50191000:+:Intron	LRRC18:chr10:50121294-50143242:-:-105461
chr10	50249456	50250609	VSTM4:chr10:50222290-50323554:-:Intron	VSTM4:chr10:50222290-50323554:-:-73532
chr10	50363225	50364708	C10orf128:chr10:50362798-50396421:-:Intron	FAM170B:chr10:50339199-50342053:-:22256
chr10	50543157	50544316	intergenic	C10orf71:chr10:50507187-50535537:+:-36689
chr10	50600982	50602135	DRGX:chr10:50572237-50603497:-:Intron	DRGX:chr10:50572237-50603497:-:-2354
chr10	50710414	50711559	ERCC6:chr10:50663414-50747072:-:Intron	ERCC6:chr10:50663414-50747072:-:-35984
chr10	50929126	50930618	intergenic	OGDHL:chr10:50942690-50970425:-:-40805
chr10	50957003	50958417	OGDHL:chr10:50942690-50970425:-:Intron	OGDHL:chr10:50942690-50970425:-:-13096
chr10	52331487	52332415	SGMS1:chr10:52065360-52383743:-:Intron	SGMS1:chr10:52065360-52383743:-:-51877
chr10	52550957	52552088	intergenic	A1CF:chr10:52559169-52645435:-:-94186
chr10	52575744	52576820	A1CF:chr10:52559169-52645435:-:Intron	A1CF:chr10:52559169-52645435:-:-68911
chr10	52791173	52792686	PRKG1:chr10:52751118-54058110:+:Intron	PRKG1:chr10:52751118-54058110:+:-40896
chr10	52936227	52937308	PRKG1:chr10:52751118-54058110:+:Intron	PRKG1:chr10:52751118-54058110:+:-185773
chr10	52976558	52977987	PRKG1:chr10:52751118-54058110:+:Intron	PRKG1:chr10:52751118-54058110:+:-226492
chr10	53328592	53329842	PRKG1:chr10:52751118-54058110:+:Intron	CSTF2T:chr10:53455247-53459355:-:-130623
chr10	53534341	53535730	PRKG1:chr10:52751118-54058110:+:Intron	CSTF2T:chr10:53455247-53459355:-:76208
chr10	53598168	53599254	PRKG1:chr10:52751118-54058110:+:Intron	CSTF2T:chr10:53455247-53459355:-:139377
chr10	53600445	53601092	PRKG1:chr10:52751118-54058110:+:Intron	CSTF2T:chr10:53455247-53459355:-:141457
chr10	54100904	54102081	intergenic	DKK1:chr10:54074056-54077417:+:-27115
chr10	54149975	54150959	intergenic	DKK1:chr10:54074056-54077417:+:-76118
chr10	54239047	54239926	intergenic	DKK1:chr10:54074056-54077417:+:-165173
chr10	54306807	54308042	intergenic	MBL2:chr10:54525140-54531460:-:-223917
chr10	54441649	54442647	intergenic	MBL2:chr10:54525140-54531460:-:-89269
chr10	57242004	57243369	PCDH15:chr10:55580939-57387702:-:Intron	MTRNR2L5:chr10:57358750-57360488:+:116358
chr10	57599754	57601770	intergenic	PCDH15:chr10:55580939-57387702:-:213030
chr10	57928858	57929987	intergenic	ZWINT:chr10:58116989-58121036:-:-191905
chr10	57954427	57955913	intergenic	ZWINT:chr10:58116989-58121036:-:-166095
chr10	58365533	58366593	intergenic	ZWINT:chr10:58116989-58121036:-:245134
chr10	59876579	59877956	intergenic	IPMK:chr10:59951278-60027694:-:-150116
chr10	59998940	59999755	IPMK:chr10:59951278-60027694:-:Intron	IPMK:chr10:59951278-60027694:-:-28586
chr10	60427391	60428071	BICC1:chr10:60272900-60591195:+:Intron	BICC1:chr10:60272900-60591195:+:-154957
chr10	60843297	60844135	intergenic	PHYHIPL:chr10:60936350-61007534:+:92613
chr10	61080146	61080991	FAM13C:chr10:61005890-61122352:-:Intron	FAM13C:chr10:61005890-61122352:-:-41729
chr10	61398538	61399581	intergenic	SLC16A9:chr10:61410523-61495760:-:-96377
chr10	61729935	61731270	intergenic	C10orf40:chr10:61715188-61720640:-:10210
chr10	62717411	62718846	RHOBTB1:chr10:62629196-62761198:-:Intron	RHOBTB1:chr10:62629196-62761198:-:-43153
chr10	63699205	63700037	ARID5B:chr10:63661059-63856703:+:Intron	ARID5B:chr10:63661059-63856703:+:-38681
chr10	63863864	63865384	intergenic	RTKN2:chr10:63944081-64028466:-:-164081
chr10	64041405	64042907	intergenic	RTKN2:chr10:63944081-64028466:-:13178
chr10	64172823	64174098	ZNF365:chr10:64133951-64431771:+:Intron	ZNF365:chr10:64133951-64431771:+:-39220
chr10	64301107	64302855	ZNF365:chr10:64133951-64431771:+:Intron	ZNF365:chr10:64133951-64431771:+:-167415
chr10	64311887	64312990	ZNF365:chr10:64133951-64431771:+:Intron	ZNF365:chr10:64133951-64431771:+:-178871
chr10	64425996	64427344	ZNF365:chr10:64133951-64431771:+:Intron	ADO:chr10:64564516-64568238:+:138092
chr10	64590354	64591467	intergenic	ADO:chr10:64564516-64568238:+:-26489
chr10	64614901	64616082	intergenic	ADO:chr10:64564516-64568238:+:-51368
chr10	65463061	65464150	intergenic	REEP3:chr10:65281123-65384883:+:-182539
chr10	69473497	69474655	intergenic	CTNNA3:chr10:67672276-69455927:-:18159
chr10	69492497	69493825	intergenic	CTNNA3:chr10:67672276-69455927:-:36995
chr10	69559240	69560083	DNAJC12:chr10:69556427-69597922:-:Intron	DNAJC12:chr10:69556427-69597922:-:-38201
chr10	69770943	69771738	HERC4:chr10:69681665-69835040:-:Intron	HERC4:chr10:69681665-69835040:-:-63934
chr10	69850471	69851615	intergenic	MYPN:chr10:69865912-69971456:+:14670
chr10	70056711	70057419	PBLD:chr10:70042417-70092684:-:Intron	HNRNPH3:chr10:70091832-70102944:+:34611
chr10	70464367	70465253	intergenic	CCAR1:chr10:70480971-70552134:+:16288
chr10	71433911	71435028	intergenic	RP11-242G20.1:chr10:71444655-71452208:+:10064
chr10	71844430	71846306	H2AFY2:chr10:71812552-71872036:+:Intron	H2AFY2:chr10:71812552-71872036:+:-32188
chr10	72074250	72075228	LRRC20:chr10:72058732-72142382:-:Intron	NPFFR1:chr10:72007085-72043432:-:31428
chr10	72235003	72236098	intergenic	PALD1:chr10:72238577-72328205:+:3386
chr10	72243165	72244070	PALD1:chr10:72238577-72328205:+:Intron	PALD1:chr10:72238577-72328205:+:-5266
chr10	72274679	72276274	PALD1:chr10:72238577-72328205:+:Intron	PALD1:chr10:72238577-72328205:+:-36842
chr10	72631581	72632966	SGPL1:chr10:72575726-72640930:+:CDS	PCBD1:chr10:72643267-72648541:-:-16802
chr10	73345345	73346520	CDH23:chr10:73199584-73575035:+:Intron	CDH23:chr10:73199584-73575035:+:-145960
chr10	74018464	74019471	intergenic	DDIT4:chr10:74033678-74035794:+:14792
chr10	74133111	74134548	MICU1:chr10:74127098-74385899:-:Intron	DNAJB12:chr10:74092589-74114988:-:18643
chr10	74195915	74197273	MICU1:chr10:74127098-74385899:-:Intron	DNAJB12:chr10:74092589-74114988:-:82056
chr10	74648838	74650015	intergenic	OIT3:chr10:74653339-74692791:+:3927
chr10	74775088	74776009	P4HA1:chr10:74766982-74856732:-:Intron	PLA2G12B:chr10:74694928-74714536:-:60739
chr10	74994210	74995293	FAM149B1:chr10:74927924-75004262:+:Intron	MRPS16:chr10:75006510-75012390:-:-17294
chr10	75108374	75109438	TTC18:chr10:75013517-75118617:-:Intron	TTC18:chr10:75013517-75118617:-:-9861
chr10	75264101	75264962	USP54:chr10:75257296-75385408:-:Intron	PPP3CB:chr10:75196186-75255759:-:8628
chr10	75335620	75336749	USP54:chr10:75257296-75385408:-:Intron	USP54:chr10:75257296-75385408:-:-49037
chr10	75446894	75448208	AGAP5:chr10:75434045-75457639:-:Intron	AGAP5:chr10:75434045-75457639:-:-10549
chr10	75637147	75637797	intergenic	CAMK2G:chr10:75572259-75634343:-:3180
chr10	75730707	75732135	intergenic	VCL:chr10:75757872-75879918:+:26295
chr10	75784765	75786347	VCL:chr10:75757872-75879918:+:Intron	VCL:chr10:75757872-75879918:+:-27357
chr10	76001714	76002520	ADK:chr10:75910960-76468457:+:Intron	ADK:chr10:75910960-76468457:+:-90982
chr10	76739219	76739934	KAT6B:chr10:76585340-76792051:+:Intron	DUPD1:chr10:76797594-76818272:-:-78536
chr10	77247446	77248057	intergenic	ZNF503:chr10:77157588-77161664:-:86105
chr10	79180417	79181232	KCNMA1:chr10:78637355-79398127:-:Intron	KCNMA1:chr10:78637355-79398127:-:-217466
chr10	79353449	79354642	KCNMA1:chr10:78637355-79398127:-:Intron	KCNMA1:chr10:78637355-79398127:-:-43901
chr10	79481553	79482537	intergenic	KCNMA1:chr10:78637355-79398127:-:83985
chr10	79594982	79595917	DLG5:chr10:79550551-79686378:-:CDS	AL391421.1:chr10:79626633-79629368:+:30982
chr10	79989045	79989999	intergenic	RPS24:chr10:79793518-79816570:+:-195944
chr10	81766660	81767743	intergenic	SFTPD:chr10:81701205-81742370:-:24957
chr10	82053340	82054674	intergenic	MAT1A:chr10:82031576-82049440:-:4707
chr10	82333751	82334660	SH2D4B:chr10:82297658-82406316:+:Intron	SH2D4B:chr10:82297658-82406316:+:-36511
chr10	82379205	82380191	SH2D4B:chr10:82297658-82406316:+:Intron	SH2D4B:chr10:82297658-82406316:+:-82018
chr10	82444563	82446082	intergenic	SH2D4B:chr10:82297658-82406316:+:-147740
chr10	82494840	82495698	intergenic	SH2D4B:chr10:82297658-82406316:+:-197543
chr10	82516087	82517113	intergenic	SH2D4B:chr10:82297658-82406316:+:-219023
chr10	83436744	83437667	intergenic	NRG3:chr10:83635070-84745401:+:197878
chr10	83839139	83840312	NRG3:chr10:83635070-84745401:+:Intron	NRG3:chr10:83635070-84745401:+:-204461
chr10	83859559	83860729	NRG3:chr10:83635070-84745401:+:Intron	NRG3:chr10:83635070-84745401:+:-225271
chr10	85765872	85767103	intergenic	GHITM:chr10:85899196-85913001:+:132508
chr10	86146370	86147689	CCSER2:chr10:86088419-86278273:+:Intron	CCSER2:chr10:86088419-86278273:+:-59079
chr10	86269484	86270679	CCSER2:chr10:86088419-86278273:+:Intron	CCSER2:chr10:86088419-86278273:+:-181442
chr10	88865402	88866507	FAM35A:chr10:88854953-88951225:+:Intron	FAM35A:chr10:88854953-88951225:+:-11163
chr10	89344857	89346542	intergenic	PAPSS2:chr10:89419370-89507462:+:73800
chr10	89394216	89395546	intergenic	PAPSS2:chr10:89419370-89507462:+:24830
chr10	89396219	89397101	intergenic	PAPSS2:chr10:89419370-89507462:+:22843
chr10	89727686	89728628	PTEN:chr10:89622870-89731687:+:UTR	KLLN:chr10:89618918-89623194:-:104949
chr10	90174619	90175822	RNLS:chr10:90033621-90344287:-:Intron	RNLS:chr10:90033621-90344287:-:-169205
chr10	90214786	90215828	RNLS:chr10:90033621-90344287:-:Intron	RNLS:chr10:90033621-90344287:-:-129001
chr10	90392167	90392938	intergenic	LIPF:chr10:90424198-90438568:+:31836
chr10	90419707	90420999	intergenic	LIPF:chr10:90424198-90438568:+:3996
chr10	90467822	90469468	intergenic	LIPK:chr10:90484301-90512543:+:15307
chr10	90498977	90499998	LIPK:chr10:90484301-90512543:+:CDS	LIPK:chr10:90484301-90512543:+:-15491
chr10	90651552	90652471	STAMBPL1:chr10:90639491-90734910:+:Intron	STAMBPL1:chr10:90639491-90734910:+:-12499
chr10	90912114	90913623	intergenic	CH25H:chr10:90965694-90967071:-:-54594
chr10	90964842	90965722	intergenic	CH25H:chr10:90965694-90967071:-:-1482
chr10	91069240	91070677	LIPA:chr10:90973326-91174314:-:Intron	IFIT2:chr10:91061712-91069033:+:-7972
chr10	91268434	91269604	SLC16A12:chr10:91190051-91295313:-:Intron	SLC16A12:chr10:91190051-91295313:-:-25967
chr10	91286754	91288205	SLC16A12:chr10:91190051-91295313:-:Intron	SLC16A12:chr10:91190051-91295313:-:-8106
chr10	91430235	91431706	intergenic	PANK1:chr10:91342749-91405215:-:25493
chr10	91549953	91550993	intergenic	KIF20B:chr10:91461367-91534700:+:-89048
chr10	91629306	91630363	intergenic	KIF20B:chr10:91461367-91534700:+:-168461
chr10	92385768	92387249	intergenic	HTR7:chr10:92500578-92617671:-:-231455
chr10	92420191	92422158	intergenic	HTR7:chr10:92500578-92617671:-:-196482
chr10	92462363	92463451	intergenic	HTR7:chr10:92500578-92617671:-:-154633
chr10	92522291	92523540	HTR7:chr10:92500578-92617671:-:Intron	HTR7:chr10:92500578-92617671:-:-95040
chr10	92545821	92547110	HTR7:chr10:92500578-92617671:-:Intron	HTR7:chr10:92500578-92617671:-:-70952
chr10	92796072	92797112	intergenic	ANKRD1:chr10:92671853-92681033:-:115542
chr10	93025553	93026697	PCGF5:chr10:92980545-93044088:+:Intron	PCGF5:chr10:92980545-93044088:+:-45347
chr10	93162565	93163858	intergenic	HECTD2:chr10:93170096-93274518:+:6589
chr10	93270325	93271723	HECTD2:chr10:93170096-93274518:+:Intron	HECTD2:chr10:93170096-93274518:+:-101135
chr10	93490057	93491337	intergenic	TNKS2:chr10:93558069-93625033:+:67094
chr10	93494682	93495823	intergenic	TNKS2:chr10:93558069-93625033:+:62675
chr10	93614325	93615600	TNKS2:chr10:93558069-93625033:+:Intron	FGFBP3:chr10:93666346-93669240:-:-54725
chr10	93838042	93839141	CPEB3:chr10:93809388-94050844:-:Intron	BTAF1:chr10:93683526-93790082:+:-155061
chr10	93849767	93851059	CPEB3:chr10:93809388-94050844:-:Intron	BTAF1:chr10:93683526-93790082:+:-167418
chr10	93990534	93991627	CPEB3:chr10:93809388-94050844:-:Intron	CPEB3:chr10:93809388-94050844:-:-59780
chr10	94087438	94088426	MARCH5:chr10:94050920-94113721:+:Intron	MARCH5:chr10:94050920-94113721:+:-36703
chr10	94240753	94241981	IDE:chr10:94211441-94333833:-:Intron	IDE:chr10:94211441-94333833:-:-92305
chr10	94716341	94717279	EXOC6:chr10:94590935-94818347:+:Intron	CYP26C1:chr10:94821021-94828454:+:104166
chr10	95193574	95194535	MYOF:chr10:95066187-95242074:-:Intron	MYOF:chr10:95066187-95242074:-:-47896
chr10	95339975	95341245	FFAR4:chr10:95326439-95364237:+:Intron	FFAR4:chr10:95326439-95364237:+:-14424
chr10	95495222	95496375	intergenic	LGI1:chr10:95517566-95557916:+:21887
chr10	96063738	96064552	PLCE1:chr10:95753746-96088149:+:Intron	NOC3L:chr10:96075004-96112733:-:-48745
chr10	96457575	96458836	CYP2C18:chr10:96443251-96495945:+:Intron	CYP2C18:chr10:96443251-96495945:+:-14687
chr10	96542373	96543135	intergenic	CYP2C18:chr10:96443251-96495945:+:-99314
chr10	96566763	96567928	intergenic	CYP2C18:chr10:96443251-96495945:+:-123888
chr10	96869490	96870370	intergenic	CYP2C8:chr10:96796530-96829254:-:40951
chr10	96975317	96976044	C10orf129:chr10:96953957-96988685:+:Intron	C10orf129:chr10:96953957-96988685:+:-21891
chr10	97180741	97182448	SORBS1:chr10:97071530-97321171:-:Intron	PDLIM1:chr10:96997329-97050781:-:130815
chr10	97239860	97240618	SORBS1:chr10:97071530-97321171:-:Intron	SORBS1:chr10:97071530-97321171:-:-81024
chr10	97253149	97254268	SORBS1:chr10:97071530-97321171:-:Intron	SORBS1:chr10:97071530-97321171:-:-67854
chr10	98178785	98180236	TLL2:chr10:98124363-98273668:-:Intron	OPALIN:chr10:98102973-98119092:-:60169
chr10	98211691	98213337	TLL2:chr10:98124363-98273668:-:Intron	TLL2:chr10:98124363-98273668:-:-61490
chr10	98957989	98959284	ARHGAP19-SLIT1:chr10:98757795-99052384:-:Intron	SLIT1:chr10:98757795-98945677:-:13168
chr10	100099101	100100319	intergenic	LOXL4:chr10:100007447-100028007:-:71837
chr10	100834042	100835209	HPSE2:chr10:100218875-100995619:-:Intron	HPSE2:chr10:100218875-100995619:-:-160819
chr10	100921741	100923027	HPSE2:chr10:100218875-100995619:-:Intron	HPSE2:chr10:100218875-100995619:-:-73149
chr10	100926632	100927461	HPSE2:chr10:100218875-100995619:-:Intron	HPSE2:chr10:100218875-100995619:-:-68507
chr10	100937072	100937935	HPSE2:chr10:100218875-100995619:-:Intron	HPSE2:chr10:100218875-100995619:-:-58233
chr10	101131139	101132216	CNNM1:chr10:101088856-101154087:+:Intron	CNNM1:chr10:101088856-101154087:+:-42715
chr10	101969082	101970306	CHUK:chr10:101948055-101989376:-:Intron	CHUK:chr10:101948055-101989376:-:-20136
chr10	102006631	102007596	intergenic	CHUK:chr10:101948055-101989376:-:17392
chr10	102161550	102162919	intergenic	SCD:chr10:102106881-102124591:+:-55650
chr10	102446655	102447517	intergenic	PAX2:chr10:102505468-102589698:+:58370
chr10	103087165	103088229	intergenic	BTRC:chr10:103113820-103317078:+:25989
chr10	103222056	103223264	BTRC:chr10:103113820-103317078:+:Intron	BTRC:chr10:103113820-103317078:+:-109265
chr10	103298222	103298986	BTRC:chr10:103113820-103317078:+:Intron	POLL:chr10:103338641-103348027:-:-49300
chr10	103379840	103380654	FBXW4:chr10:103370423-103455016:-:Intron	POLL:chr10:103338641-103348027:-:32254
chr10	103411962	103413346	FBXW4:chr10:103370423-103455016:-:Intron	FBXW4:chr10:103370423-103455016:-:-42609
chr10	103422495	103423408	FBXW4:chr10:103370423-103455016:-:Intron	FBXW4:chr10:103370423-103455016:-:-31981
chr10	103434258	103435132	FBXW4:chr10:103370423-103455016:-:Intron	FBXW4:chr10:103370423-103455016:-:-20366
chr10	104038283	104039463	GBF1:chr10:104005289-104142656:+:Intron	GBF1:chr10:104005289-104142656:+:-33472
chr10	104243812	104244974	ACTR1A:chr10:104238986-104262468:-:Intron	ACTR1A:chr10:104238986-104262468:-:-18276
chr10	104645895	104646853	C10orf32-ASMT:chr10:104614029-104661656:+:Intron;AS3MT:chr10:104629273-104661656:+:Intron	AS3MT:chr10:104629273-104661656:+:-17346
chr10	104822406	104823750	CNNM2:chr10:104678050-104849978:+:Intron	NT5C2:chr10:104845940-104953056:-:-129859
chr10	105087967	105089068	PCGF6:chr10:105062553-105110891:-:Intron	PCGF6:chr10:105062553-105110891:-:-22605
chr10	105408927	105410323	SH3PXD2A:chr10:105353784-105615301:-:Intron	NEURL:chr10:105253736-105352309:+:-155829
chr10	105526791	105527803	SH3PXD2A:chr10:105353784-105615301:-:Intron	SH3PXD2A:chr10:105353784-105615301:-:-87869
chr10	105814589	105815646	COL17A1:chr10:105791044-105845760:-:CDS	COL17A1:chr10:105791044-105845760:-:-30602
chr10	105859234	105860650	intergenic	COL17A1:chr10:105791044-105845760:-:13748
chr10	105900347	105901455	WDR96:chr10:105889646-105992120:-:Intron	SFR1:chr10:105881816-105886143:+:-19350
chr10	105906154	105907019	WDR96:chr10:105889646-105992120:-:Intron	SFR1:chr10:105881816-105886143:+:-24976
chr10	106374449	106375733	intergenic	SORCS3:chr10:106400859-107024993:+:25547
chr10	106588889	106590301	SORCS3:chr10:106400859-107024993:+:Intron	SORCS3:chr10:106400859-107024993:+:-188340
chr10	108692308	108693097	SORCS1:chr10:108333421-108924292:-:Intron	SORCS1:chr10:108333421-108924292:-:-231353
chr10	109144596	109145538	intergenic	SORCS1:chr10:108333421-108924292:-:220481
chr10	111524278	111525361	intergenic	XPNPEP1:chr10:111624524-111683311:-:-158536
chr10	111527802	111528576	intergenic	XPNPEP1:chr10:111624524-111683311:-:-155088
chr10	111567730	111568766	intergenic	XPNPEP1:chr10:111624524-111683311:-:-115384
chr10	111646024	111647253	XPNPEP1:chr10:111624524-111683311:-:Intron	XPNPEP1:chr10:111624524-111683311:-:-37041
chr10	111885959	111887081	ADD3:chr10:111765562-111894088:+:Intron	MXI1:chr10:111967363-112047123:+:80977
chr10	111937821	111939178	intergenic	MXI1:chr10:111967363-112047123:+:28582
chr10	112578051	112578975	RBM20:chr10:112404155-112599227:+:Intron	PDCD4:chr10:112631565-112659764:+:53028
chr10	112669894	112671069	BBIP1:chr10:112658488-112679032:-:Intron	BBIP1:chr10:112658488-112679032:-:-8524
chr10	112944229	112945347	intergenic	ADRA2A:chr10:112836790-112840658:+:-108338
chr10	112972978	112973726	intergenic	ADRA2A:chr10:112836790-112840658:+:-136375
chr10	113072988	113074090	intergenic	ADRA2A:chr10:112836790-112840658:+:-236667
chr10	113809061	113809995	intergenic	TECTB:chr10:114043493-114064793:+:233774
chr10	113813324	113815089	intergenic	TECTB:chr10:114043493-114064793:+:229714
chr10	113978078	113978951	intergenic	TECTB:chr10:114043493-114064793:+:64721
chr10	114002245	114003262	intergenic	TECTB:chr10:114043493-114064793:+:40502
chr10	114452469	114453397	VTI1A:chr10:114207016-114578503:+:Intron	VTI1A:chr10:114207016-114578503:+:-245918
chr10	114462001	114462823	VTI1A:chr10:114207016-114578503:+:Intron	TCF7L2:chr10:114710009-114927437:+:247841
chr10	114464223	114466079	VTI1A:chr10:114207016-114578503:+:Intron	TCF7L2:chr10:114710009-114927437:+:245300
chr10	114615887	114617524	intergenic	TCF7L2:chr10:114710009-114927437:+:92799
chr10	114914765	114916040	TCF7L2:chr10:114710009-114927437:+:Intron	TCF7L2:chr10:114710009-114927437:+:-205225
chr10	115087575	115088752	intergenic	HABP2:chr10:115310596-115349361:+:222735
chr10	115091290	115092369	intergenic	HABP2:chr10:115310596-115349361:+:218584
chr10	115097112	115097902	intergenic	HABP2:chr10:115310596-115349361:+:212846
chr10	115274433	115275679	intergenic	HABP2:chr10:115310596-115349361:+:35268
chr10	115306285	115307505	intergenic	HABP2:chr10:115310596-115349361:+:4051
chr10	115572482	115574155	intergenic	DCLRE1A:chr10:115594488-115614142:-:-41392
chr10	115691277	115692262	intergenic	AL162407.1:chr10:115674530-115676949:+:-16890
chr10	115855138	115855834	intergenic	ADRB1:chr10:115803806-115806667:+:-51648
chr10	116259020	116259787	ABLIM1:chr10:116190872-116444414:-:Intron	AFAP1L2:chr10:116054583-116164515:-:94809
chr10	116288752	116290174	ABLIM1:chr10:116190872-116444414:-:Intron	AFAP1L2:chr10:116054583-116164515:-:125306
chr10	116334667	116336314	ABLIM1:chr10:116190872-116444414:-:Intron	ABLIM1:chr10:116190872-116444414:-:-108973
chr10	116510557	116511599	intergenic	ABLIM1:chr10:116190872-116444414:-:66278
chr10	116541709	116542676	intergenic	FAM160B1:chr10:116581503-116659591:+:39265
chr10	116674822	116675968	intergenic	TRUB1:chr10:116697952-116737430:+:22633
chr10	116685183	116685987	intergenic	TRUB1:chr10:116697952-116737430:+:12152
chr10	118102794	118103924	CCDC172:chr10:118083940-118139541:+:Intron	CCDC172:chr10:118083940-118139541:+:-19211
chr10	118113871	118115051	CCDC172:chr10:118083940-118139541:+:Intron	CCDC172:chr10:118083940-118139541:+:-30130
chr10	118636899	118638118	ENO4:chr10:118618545-118671299:+:Intron	ENO4:chr10:118618545-118671299:+:-18725
chr10	118807272	118808399	KIAA1598:chr10:118659823-118886097:-:Intron	KIAA1598:chr10:118659823-118886097:-:-78011
chr10	119012992	119014154	SLC18A2:chr10:119000604-119038941:+:Intron	SLC18A2:chr10:119000604-119038941:+:-13156
chr10	119423469	119425403	intergenic	EMX2:chr10:119301955-119309056:+:-121665
chr10	119673127	119674166	intergenic	RAB11FIP2:chr10:119764427-119806114:-:-132821
chr10	119870422	119871833	intergenic	RAB11FIP2:chr10:119764427-119806114:-:65539
chr10	120472451	120473233	CACUL1:chr10:120440501-120514758:-:Intron	CACUL1:chr10:120440501-120514758:-:-41928
chr10	120522770	120524091	intergenic	CACUL1:chr10:120440501-120514758:-:8202
chr10	121047236	121048174	GRK5:chr10:120967101-121215131:+:Intron	GRK5:chr10:120967101-121215131:+:-80637
chr10	121254437	121255751	intergenic	RGS10:chr10:121259437-121302220:-:-46873
chr10	121258090	121258926	intergenic	RGS10:chr10:121259437-121302220:-:-43752
chr10	121898138	121899188	intergenic	SEC23IP:chr10:121652223-121701658:+:-246401
chr10	122030518	122031406	intergenic	PPAPDC1A:chr10:122216466-122349367:+:185512
chr10	122042883	122044404	intergenic	PPAPDC1A:chr10:122216466-122349367:+:172470
chr10	122169244	122170393	intergenic	PPAPDC1A:chr10:122216466-122349367:+:46849
chr10	122507621	122508694	intergenic	WDR11:chr10:122610687-122669036:+:102543
chr10	122522328	122523772	intergenic	WDR11:chr10:122610687-122669036:+:88172
chr10	123229238	123230161	intergenic	FGFR2:chr10:123237855-123357598:-:-127891
chr10	123915572	123916506	TACC2:chr10:123748709-124014060:+:Intron	BTBD16:chr10:124030821-124097677:+:114764
chr10	124081971	124083188	BTBD16:chr10:124030821-124097677:+:Intron	PLEKHA1:chr10:124134212-124191867:+:51257
chr10	124285531	124286705	intergenic	DMBT1:chr10:124320181-124403252:+:33931
chr10	124480254	124481086	intergenic	C10orf120:chr10:124457225-124459338:-:21295
chr10	124985405	124986616	intergenic	BUB3:chr10:124913793-124924886:+:-72367
chr10	125038562	125040174	intergenic	BUB3:chr10:124913793-124924886:+:-125874
chr10	125407117	125408139	intergenic	GPR26:chr10:125425871-125454123:+:18208
chr10	125838189	125839888	CHST15:chr10:125767184-125851970:-:Intron	CHST15:chr10:125767184-125851970:-:-12756
chr10	126051001	126052042	intergenic	OAT:chr10:126085872-126107545:-:-56264
chr10	127171281	127172148	intergenic	TEX36:chr10:127265091-127371675:-:-199669
chr10	127197120	127198034	intergenic	TEX36:chr10:127265091-127371675:-:-174388
chr10	127338388	127339459	TEX36:chr10:127265091-127371675:-:Intron	TEX36:chr10:127265091-127371675:-:-32583
chr10	127395111	127396275	intergenic	C10orf137:chr10:127408084-127452712:+:12297
chr10	127677283	127678278	FANK1:chr10:127585108-127698161:+:Intron	FANK1:chr10:127585108-127698161:+:-92580
chr10	127850551	127851425	ADAM12:chr10:127700950-128077024:-:Intron	ADAM12:chr10:127700950-128077024:-:-226313
chr10	127921948	127922935	ADAM12:chr10:127700950-128077024:-:Intron	ADAM12:chr10:127700950-128077024:-:-154390
chr10	128065152	128066305	ADAM12:chr10:127700950-128077024:-:Intron	ADAM12:chr10:127700950-128077024:-:-11553
chr10	128208072	128209003	C10orf90:chr10:128114134-128359079:-:Intron	ADAM12:chr10:127700950-128077024:-:131400
chr10	128516012	128517145	intergenic	DOCK1:chr10:128593978-129250781:+:77775
chr10	129173066	129174082	DOCK1:chr10:128593978-129250781:+:Intron	NPS:chr10:129347613-129350935:+:174353
chr10	129382751	129383783	intergenic	NPS:chr10:129347613-129350935:+:-35328
chr10	129932879	129934098	intergenic	MKI67:chr10:129894923-129924649:-:8497
chr10	130147920	130149257	intergenic	MKI67:chr10:129894923-129924649:-:223676
chr10	131390601	131391887	MGMT:chr10:131265448-131566271:+:Intron	AL355531.2:chr10:131308884-131309525:-:81953
chr10	131794119	131794920	intergenic	EBF3:chr10:131633547-131762105:-:32523
chr10	131832215	131833847	intergenic	EBF3:chr10:131633547-131762105:-:70601
chr10	131838004	131839082	intergenic	EBF3:chr10:131633547-131762105:-:76703
chr10	132048796	132049693	intergenic	GLRX3:chr10:131934663-131982785:+:-114504
chr10	133055761	133056843	TCERG1L:chr10:132890654-133109984:-:Intron	TCERG1L:chr10:132890654-133109984:-:-53576
chr10	135156725	135158870	ZNF511:chr10:135122914-135166033:+:Intron	PRAP1:chr10:135160650-135166187:+:3521
chr10	135313654	135315316	SPRN:chr10:135234171-135382916:-:Intron	AL161645.2:chr10:135341026-135342661:-:-27914
chr11	1081744	1083222	MUC2:chr11:1074875-1104419:+:Intron	MUC2:chr11:1074875-1104419:+:-7879
chr11	1692684	1693667	intergenic	KRTAP5-6:chr11:1718425-1718985:+:25218
chr11	2514332	2515397	KCNQ1:chr11:2466221-2870339:+:Intron	KCNQ1:chr11:2466221-2870339:+:-48678
chr11	2522676	2523836	KCNQ1:chr11:2466221-2870339:+:Intron	KCNQ1:chr11:2466221-2870339:+:-57155
chr11	3229500	3230519	intergenic	MRGPRG:chr11:3239174-3240043:-:-10026
chr11	4457089	4458042	intergenic	OR52K2:chr11:4470525-4471591:+:12653
chr11	4544970	4546024	intergenic	OR52M1:chr11:4566421-4567374:+:20839
chr11	4922850	4924112	intergenic	OR51A7:chr11:4928600-4929538:+:4959
chr11	5037502	5038463	intergenic	OR51L1:chr11:5020213-5021160:+:-18051
chr11	5131134	5132431	intergenic	OR52A5:chr11:5152922-5153872:-:-22629
chr11	5960228	5961337	TRIM5:chr11:5699550-5959849:-:Promoter	TRIM5:chr11:5699550-5959849:-:987
chr11	6315239	6316513	intergenic	PRKCDBP:chr11:6340176-6341877:-:-25636
chr11	6463275	6464318	HPX:chr11:6452279-6462294:-:Promoter	HPX:chr11:6452279-6462294:-:1382
chr11	6536745	6537879	DNHD1:chr11:6518526-6593252:+:Intron	DNHD1:chr11:6518526-6593252:+:-18769
chr11	6725885	6726857	intergenic	MRPL17:chr11:6702013-6704632:-:22045
chr11	6932810	6934001	intergenic	OR2D3:chr11:6942205-6943264:+:9126
chr11	7015574	7016677	intergenic	ZNF214:chr11:7020549-7041599:-:-25120
chr11	7116093	7117023	intergenic	RBMXL2:chr11:7110165-7112379:+:-6555
chr11	7371748	7373100	SYT9:chr11:7273181-7490273:+:Intron	SYT9:chr11:7273181-7490273:+:-99504
chr11	7804466	7806302	intergenic	OR5P2:chr11:7817452-7818520:-:-12615
chr11	7838219	7839066	intergenic	OR5P3:chr11:7846584-7847519:-:-8966
chr11	7864636	7865742	intergenic	OR5P3:chr11:7846584-7847519:-:17627
chr11	7938992	7940083	intergenic	OR10A6:chr11:7949180-7950209:-:-10710
chr11	8094749	8095831	TUB:chr11:8040791-8123327:+:Intron	TUB:chr11:8040791-8123327:+:-54531
chr11	8138257	8139405	RIC3:chr11:8127640-8190590:-:Intron	RIC3:chr11:8127640-8190590:-:-52156
chr11	8430186	8431305	STK33:chr11:8413418-8615775:-:Intron	LMO1:chr11:8245861-8290263:-:140495
chr11	8461567	8462482	STK33:chr11:8413418-8615775:-:Intron	STK33:chr11:8413418-8615775:-:-153774
chr11	8789585	8790820	ST5:chr11:8714898-8932498:-:Intron	TRIM66:chr11:8633587-8693413:-:97182
chr11	8820760	8821457	ST5:chr11:8714898-8932498:-:Intron	ST5:chr11:8714898-8932498:-:-111562
chr11	8864550	8865605	ST5:chr11:8714898-8932498:-:Intron	ST5:chr11:8714898-8932498:-:-67487
chr11	8900379	8901103	ST5:chr11:8714898-8932498:-:Intron	ST5:chr11:8714898-8932498:-:-31929
chr11	8943229	8944508	C11orf16:chr11:8941623-8954536:-:Intron	AKIP1:chr11:8932686-8941631:+:-10739
chr11	9031491	9032393	intergenic	NRIP3:chr11:9002123-9025596:-:6640
chr11	9077235	9078026	SCUBE2:chr11:9041071-9113150:-:Intron	SCUBE2:chr11:9041071-9113150:-:-35363
chr11	9098864	9099888	SCUBE2:chr11:9041071-9113150:-:Intron	SCUBE2:chr11:9041071-9113150:-:-13968
chr11	9192800	9193937	DENND5A:chr11:9160372-9286937:-:Intron	SCUBE2:chr11:9041071-9113150:-:79835
chr11	9340741	9341901	intergenic	TMEM41B:chr11:9302218-9336327:-:5081
chr11	9491540	9492870	ZNF143:chr11:9482512-9550071:+:Intron	ZNF143:chr11:9482512-9550071:+:-9471
chr11	9655733	9656664	intergenic	SWAP70:chr11:9685624-9774538:+:29434
chr11	9901132	9902259	SBF2:chr11:9800214-10315754:-:Intron	SWAP70:chr11:9685624-9774538:+:-216269
chr11	10189432	10190723	SBF2:chr11:9800214-10315754:-:Intron	SBF2:chr11:9800214-10315754:-:-125203
chr11	10628021	10629103	MRVI1:chr11:10594638-10715535:-:Intron	RNF141:chr11:10533225-10562764:-:66140
chr11	10867752	10868782	intergenic	EIF4G2:chr11:10818601-10830657:-:37789
chr11	10934335	10936273	intergenic	EIF4G2:chr11:10818601-10830657:-:105134
chr11	11192462	11193542	intergenic	CSNK2A3:chr11:11373489-11374904:-:-181827
chr11	11313100	11314729	GALNT18:chr11:11292423-11643552:-:Intron	CSNK2A3:chr11:11373489-11374904:-:-61307
chr11	11481835	11483073	GALNT18:chr11:11292423-11643552:-:Intron	CSNK2A3:chr11:11373489-11374904:-:107283
chr11	11771299	11772828	intergenic	AC131935.1:chr11:11747060-11747257:-:24479
chr11	12179807	12181966	MICAL2:chr11:12115543-12284466:+:Intron	MICAL2:chr11:12115543-12284466:+:-64668
chr11	12311779	12313369	MICALCL:chr11:12308447-12380691:+:Intron	MICALCL:chr11:12308447-12380691:+:-3706
chr11	12322810	12323795	MICALCL:chr11:12308447-12380691:+:Intron	MICALCL:chr11:12308447-12380691:+:-14838
chr11	12353746	12354853	MICALCL:chr11:12308447-12380691:+:Intron	PARVA:chr11:12398732-12552348:+:44883
chr11	12367182	12368988	MICALCL:chr11:12308447-12380691:+:Intron	PARVA:chr11:12398732-12552348:+:31360
chr11	13073296	13074336	intergenic	ARNTL:chr11:13299325-13408808:+:225515
chr11	13271614	13272775	intergenic	ARNTL:chr11:13299325-13408808:+:27080
chr11	13363317	13364842	ARNTL:chr11:13299325-13408808:+:Intron	ARNTL:chr11:13299325-13408808:+:-64427
chr11	13535842	13536927	intergenic	PTH:chr11:13513646-13517728:-:18784
chr11	13617327	13618483	intergenic	FAR1:chr11:13690217-13753893:+:72403
chr11	13655263	13656441	intergenic	FAR1:chr11:13690217-13753893:+:34499
chr11	13900873	13902283	intergenic	FAR1:chr11:13690217-13753893:+:-210826
chr11	14561104	14561925	PSMA1:chr11:14526610-14665163:-:Intron	PSMA1:chr11:14515329-14541890:-:19528
chr11	14783661	14784599	PDE3B:chr11:14665269-14892350:+:Intron	PDE3B:chr11:14665269-14892350:+:-118877
chr11	16289741	16290965	SOX6:chr11:15987995-16497935:-:Intron	SOX6:chr11:15987995-16497935:-:-207939
chr11	16365118	16366184	SOX6:chr11:15987995-16497935:-:Intron	SOX6:chr11:15987995-16497935:-:-132168
chr11	16494663	16495399	SOX6:chr11:15987995-16497935:-:Intron	SOX6:chr11:15987995-16497935:-:-2764
chr11	16647010	16648039	intergenic	SOX6:chr11:15987995-16497935:-:149919
chr11	16700193	16701083	intergenic	SOX6:chr11:15987995-16497935:-:202952
chr11	17111102	17112323	intergenic	RPS13:chr11:17095936-17099334:-:12108
chr11	17559793	17560880	USH1C:chr11:17515442-17565963:-:Intron	USH1C:chr11:17515442-17565963:-:-5610
chr11	17608194	17609499	OTOG:chr11:17569375-17668697:+:Intron	OTOG:chr11:17569375-17668697:+:-39322
chr11	17905532	17906996	SERGEF:chr11:17809595-18034709:-:Intron	SERGEF:chr11:17809595-18034709:-:-128699
chr11	18073951	18075225	intergenic	TPH1:chr11:18039111-18062872:-:11565
chr11	18562762	18563713	UEVLD:chr11:18551156-18610230:-:Intron	TSG101:chr11:18489883-18548498:-:14641
chr11	18563962	18564909	UEVLD:chr11:18551156-18610230:-:Intron	TSG101:chr11:18489883-18548498:-:16006
chr11	19043245	19044217	intergenic	MRGPRX2:chr11:19076002-19082228:-:-38705
chr11	19203642	19204654	CSRP3:chr11:19203587-19232120:-:Intron	CSRP3:chr11:19203587-19232120:-:-27783
chr11	19216755	19218193	CSRP3:chr11:19203587-19232120:-:Intron	CSRP3:chr11:19203587-19232120:-:-14984
chr11	19423658	19424944	NAV2:chr11:19372271-20143144:+:Intron	NAV2:chr11:19372271-20143144:+:-51524
chr11	19541135	19542284	NAV2:chr11:19372271-20143144:+:Intron	NAV2:chr11:19372271-20143144:+:-169512
chr11	19619047	19620233	NAV2:chr11:19372271-20143144:+:Intron	NAV2:chr11:19372271-20143144:+:-247303
chr11	20543407	20544371	intergenic	SLC6A5:chr11:20620946-20680831:+:76830
chr11	20789792	20790903	NELL1:chr11:20691117-21597227:+:Intron	NELL1:chr11:20691117-21597227:+:-98841
chr11	22034576	22035731	intergenic	ANO5:chr11:22214722-22304903:+:179528
chr11	22251760	22252762	ANO5:chr11:22214722-22304903:+:Intron	ANO5:chr11:22214722-22304903:+:-37262
chr11	22540759	22541948	intergenic	AC103801.2:chr11:22646860-22647369:+:105299
chr11	22542680	22543793	intergenic	AC103801.2:chr11:22646860-22647369:+:103624
chr11	22747687	22749094	GAS2:chr11:22688161-22834601:+:Intron	GAS2:chr11:22688161-22834601:+:-59919
chr11	22757604	22758539	GAS2:chr11:22688161-22834601:+:Intron	GAS2:chr11:22688161-22834601:+:-70122
chr11	22819348	22820491	GAS2:chr11:22688161-22834601:+:Intron	CCDC179:chr11:22868477-22881972:-:-62379
chr11	24400617	24401816	intergenic	LUZP2:chr11:24518757-25104150:+:117844
chr11	24450504	24451716	intergenic	LUZP2:chr11:24518757-25104150:+:67511
chr11	24465848	24467199	intergenic	LUZP2:chr11:24518757-25104150:+:51744
chr11	24488875	24490298	intergenic	LUZP2:chr11:24518757-25104150:+:28862
chr11	24548020	24548923	LUZP2:chr11:24518757-25104150:+:Intron	LUZP2:chr11:24518757-25104150:+:-29781
chr11	25978768	25979848	intergenic	ANO3:chr11:26210829-26682227:+:231407
chr11	26322259	26323167	ANO3:chr11:26210829-26682227:+:Intron	ANO3:chr11:26210829-26682227:+:-111855
chr11	26418740	26420145	ANO3:chr11:26210829-26682227:+:Intron	MUC15:chr11:26580580-26593668:-:-174460
chr11	26439437	26440329	ANO3:chr11:26210829-26682227:+:Intron	MUC15:chr11:26580580-26593668:-:-153531
chr11	26758490	26760114	intergenic	SLC5A12:chr11:26688566-26743571:-:16216
chr11	27273679	27274819	intergenic	CCDC34:chr11:27360061-27385415:-:-111568
chr11	27368088	27369263	CCDC34:chr11:27360061-27385415:-:Intron	CCDC34:chr11:27360061-27385415:-:-16671
chr11	27669307	27670154	intergenic	BDNF:chr11:27676440-27743605:-:-73849
chr11	27946046	27947034	intergenic	METTL15:chr11:28129795-28355054:+:182951
chr11	29872534	29873485	intergenic	KCNA4:chr11:30031288-30038570:-:-165460
chr11	30034056	30035064	KCNA4:chr11:30031288-30038570:-:UTR	KCNA4:chr11:30031288-30038570:-:-3757
chr11	30044760	30046176	intergenic	KCNA4:chr11:30031288-30038570:-:6436
chr11	30051969	30052932	intergenic	KCNA4:chr11:30031288-30038570:-:13925
chr11	30166044	30166905	intergenic	FSHB:chr11:30252563-30256808:+:85923
chr11	30548946	30550308	MPPED2:chr11:30406040-30607828:-:Intron	MPPED2:chr11:30406040-30607828:-:-58046
chr11	30589446	30591093	MPPED2:chr11:30406040-30607828:-:Intron	MPPED2:chr11:30406040-30607828:-:-17359
chr11	30635282	30636915	intergenic	MPPED2:chr11:30406040-30607828:-:28696
chr11	30751369	30752779	intergenic	MPPED2:chr11:30406040-30607828:-:143858
chr11	30812264	30814476	intergenic	MPPED2:chr11:30406040-30607828:-:204844
chr11	31106066	31107352	DCDC1:chr11:30900131-31349827:-:Intron	DCDC1:chr11:30900131-31349827:-:-243567
chr11	31387967	31388886	intergenic	DNAJC24:chr11:31391387-31453396:+:2986
chr11	31546800	31547931	ELP4:chr11:31531297-31805546:+:Intron	ELP4:chr11:31531297-31805546:+:-15871
chr11	31711043	31712117	ELP4:chr11:31531297-31805546:+:Intron	RCN1:chr11:31837932-32126211:+:126144
chr11	31713259	31714453	ELP4:chr11:31531297-31805546:+:Intron	RCN1:chr11:31837932-32126211:+:124371
chr11	31737000	31738011	ELP4:chr11:31531297-31805546:+:Intron	RCN1:chr11:31837932-32126211:+:100554
chr11	32350227	32351477	intergenic	WT1:chr11:32409321-32457176:-:-106678
chr11	32654416	32655477	CCDC73:chr11:32623792-32816187:-:Intron	EIF3M:chr11:32605371-32627808:+:-49187
chr11	32768683	32769464	CCDC73:chr11:32623792-32816187:-:Intron	CCDC73:chr11:32623792-32816187:-:-47166
chr11	33242817	33244050	intergenic	HIPK3:chr11:33279133-33378569:+:35589
chr11	33447901	33448906	intergenic	KIAA1549L:chr11:33563821-33695648:+:115357
chr11	33479002	33480643	intergenic	KIAA1549L:chr11:33563821-33695648:+:84493
chr11	33520611	33521603	intergenic	KIAA1549L:chr11:33563821-33695648:+:42669
chr11	33595494	33596915	KIAA1549L:chr11:33563821-33695648:+:Intron	KIAA1549L:chr11:33563821-33695648:+:-32150
chr11	33873710	33875459	intergenic	AC132216.1:chr11:33902189-33903338:+:28050
chr11	34021120	34022153	intergenic	CAPRIN1:chr11:34073230-34122703:+:51233
chr11	34334380	34335306	ABTB2:chr11:34172535-34379555:-:Intron	ABTB2:chr11:34172535-34379555:-:-44740
chr11	34373546	34374700	ABTB2:chr11:34172535-34379555:-:Intron	ABTB2:chr11:34172535-34379555:-:-5405
chr11	34493373	34494621	CAT:chr11:34460472-34493609:+:UTR	CAT:chr11:34460472-34493609:+:-33093
chr11	34650147	34651143	EHF:chr11:34642658-34682604:+:Intron	EHF:chr11:34642658-34682604:+:-7779
chr11	34671324	34672248	EHF:chr11:34642658-34682604:+:Intron	EHF:chr11:34642658-34682604:+:-28968
chr11	34843007	34844406	intergenic	PDHX:chr11:34937677-35017669:+:93719
chr11	34880468	34881982	intergenic	PDHX:chr11:34937677-35017669:+:56263
chr11	35015566	35017060	PDHX:chr11:34937677-35017669:+:Intron	APIP:chr11:34896736-34937883:-:77877
chr11	35372639	35373601	SLC1A2:chr11:35272772-35441610:-:Intron	SLC1A2:chr11:35272772-35441610:-:-68797
chr11	35705532	35706642	TRIM44:chr11:35684353-35829775:+:Intron	TRIM44:chr11:35684353-35829775:+:-21365
chr11	35970388	35971755	LDLRAD3:chr11:35965628-36253686:+:Intron	LDLRAD3:chr11:35965628-36253686:+:-5215
chr11	36345801	36347194	PRR5L:chr11:36317838-36485194:+:Intron	PRR5L:chr11:36317838-36485194:+:-28334
chr11	36481536	36482432	PRR5L:chr11:36317838-36485194:+:Intron	TRAF6:chr11:36508577-36531822:-:-49876
chr11	36691723	36693341	C11orf74:chr11:36616067-36694823:+:Intron	C11orf74:chr11:36616067-36694823:+:-76230
chr11	36784614	36785601	intergenic	C11orf74:chr11:36616067-36694823:+:-168984
chr11	41352507	41353563	LRRC4C:chr11:40135843-41481323:-:Intron	LRRC4C:chr11:40135843-41481323:-:-128338
chr11	41474267	41475325	LRRC4C:chr11:40135843-41481323:-:Intron	LRRC4C:chr11:40135843-41481323:-:-6414
chr11	41522828	41523906	intergenic	LRRC4C:chr11:40135843-41481323:-:41695
chr11	41658917	41659913	intergenic	LRRC4C:chr11:40135843-41481323:-:177774
chr11	41727060	41727875	intergenic	LRRC4C:chr11:40135843-41481323:-:245927
chr11	43228646	43229917	intergenic	API5:chr11:43333553-43366079:+:104720
chr11	43265397	43266741	intergenic	API5:chr11:43333553-43366079:+:67783
chr11	43392255	43393496	TTC17:chr11:43380491-43516483:+:Intron	TTC17:chr11:43380491-43516483:+:-12591
chr11	43536005	43537629	intergenic	TTC17:chr11:43380491-43516483:+:-156184
chr11	43555847	43557056	intergenic	TTC17:chr11:43380491-43516483:+:-176114
chr11	43889697	43891305	intergenic	ALKBH3:chr11:43902424-43941816:+:11653
chr11	43972250	43973556	intergenic	C11orf96:chr11:43946892-43964823:+:-25792
chr11	44252979	44253998	EXT2:chr11:44117099-44266482:+:Intron	ALX4:chr11:44281994-44331716:-:-78511
chr11	44553602	44554905	intergenic	CD82:chr11:44587141-44641913:+:32562
chr11	44561310	44562587	intergenic	CD82:chr11:44587141-44641913:+:24725
chr11	44693228	44694010	intergenic	TSPAN18:chr11:44748662-44952883:+:55242
chr11	45279051	45280178	SYT13:chr11:45261852-45307870:-:Intron	SYT13:chr11:45261852-45307870:-:-28091
chr11	45752866	45754033	intergenic	CTD-2210P24.4:chr11:45792983-45793909:+:39288
chr11	45853722	45854583	intergenic	CRY2:chr11:45868957-45904798:+:15062
chr11	46471242	46472540	AMBRA1:chr11:46417964-46615571:-:Intron	CHRM4:chr11:46406640-46408107:-:64086
chr11	46698119	46699194	intergenic	ARHGAP1:chr11:46698630-46722149:-:-23656
chr11	47727124	47728744	AGBL2:chr11:47681143-47736912:-:Intron	AGBL2:chr11:47681143-47736912:-:-9375
chr11	47897994	47898941	intergenic	NUP160:chr11:47799639-47870019:-:28420
chr11	47907701	47908720	intergenic	NUP160:chr11:47799639-47870019:-:38379
chr11	48525560	48526836	intergenic	OR4A47:chr11:48510269-48511332:+:-16100
chr11	48558101	48559400	intergenic	OR4A47:chr11:48510269-48511332:+:-48633
chr11	48824115	48824599	intergenic	TRIM49B:chr11:49050504-49059579:+:226098
chr11	49123945	49124872	intergenic	TRIM64C:chr11:49075266-49080664:-:43449
chr11	49141121	49142208	intergenic	TRIM64C:chr11:49075266-49080664:-:61020
chr11	49340752	49341779	intergenic	FOLH1:chr11:49168187-49230222:-:111010
chr11	49361495	49362555	intergenic	FOLH1:chr11:49168187-49230222:-:132065
chr11	49730398	49731604	intergenic	OR4C13:chr11:49973943-49974971:+:243169
chr11	49732028	49733145	intergenic	OR4C13:chr11:49973943-49974971:+:241577
chr11	49760400	49761378	intergenic	OR4C13:chr11:49973943-49974971:+:213110
chr11	50177697	50178905	intergenic	OR4C12:chr11:50003009-50004071:-:174414
chr11	51482824	51484017	intergenic	OR4C46:chr11:51515282-51516211:+:31664
chr11	55204531	55205703	intergenic	OR4A15:chr11:55135360-55136394:+:-70018
chr11	55355302	55356338	intergenic	OR4C11:chr11:55370830-55371874:-:-15871
chr11	56284876	56285672	intergenic	OR5M11:chr11:56309746-56310757:-:-25386
chr11	56383191	56384588	intergenic	OR5M1:chr11:56380031-56380978:-:2625
chr11	56706410	56707608	intergenic	OR5AK2:chr11:56756347-56757342:+:49139
chr11	56764711	56766317	intergenic	OR5AK2:chr11:56756347-56757342:+:-9522
chr11	56784186	56784827	intergenic	OR5AK2:chr11:56756347-56757342:+:-28297
chr11	56873403	56874780	intergenic	LRRC55:chr11:56949221-56959191:+:75349
chr11	56919642	56920309	intergenic	LRRC55:chr11:56949221-56959191:+:29400
chr11	57004765	57005824	APLNR:chr11:57001051-57004709:-:Promoter	APLNR:chr11:57001051-57004709:-:398
chr11	57047219	57048470	intergenic	APLNR:chr11:57001051-57004709:-:43272
chr11	57059962	57060921	intergenic	TNKS1BP1:chr11:57067112-57092426:-:-31902
chr11	57219311	57220754	intergenic	RTN4RL2:chr11:57228022-57245007:+:8296
chr11	57220786	57221958	intergenic	RTN4RL2:chr11:57228022-57245007:+:6517
chr11	57280797	57282028	SLC43A1:chr11:57252007-57283259:-:Intron	SLC43A1:chr11:57252007-57283259:-:-1549
chr11	57575954	57577339	CTNND1:chr11:57520715-57587018:+:Intron	CTNND1:chr11:57520715-57587018:+:-56447
chr11	57676362	57678229	intergenic	OR9Q1:chr11:57791353-57949088:+:114685
chr11	57717449	57718749	intergenic	OR9Q1:chr11:57791353-57949088:+:72774
chr11	57829243	57830199	OR9Q1:chr11:57791353-57949088:+:Intron	OR6Q1:chr11:57798402-57799403:+:-31025
chr11	57876906	57877947	OR9Q1:chr11:57791353-57949088:+:Intron	OR9I1:chr11:57885972-57886916:-:-9390
chr11	57880261	57881535	OR9Q1:chr11:57791353-57949088:+:Intron	OR9I1:chr11:57885972-57886916:-:-6476
chr11	57907047	57908414	OR9Q1:chr11:57791353-57949088:+:Intron	OR9I1:chr11:57885972-57886916:-:20616
chr11	57949888	57951085	intergenic	OR9Q2:chr11:57957906-57958990:+:7374
chr11	58503218	58504387	intergenic	GLYAT:chr11:58407899-58480322:-:23658
chr11	58693096	58694461	intergenic	AP001652.1:chr11:58672897-58676071:+:-21187
chr11	58730150	58731624	intergenic	AP001652.1:chr11:58672897-58676071:+:-57585
chr11	58765129	58766181	intergenic	AP001652.1:chr11:58672897-58676071:+:-92800
chr11	58827670	58828714	intergenic	FAM111B:chr11:58874658-58894883:+:46446
chr11	59076406	59077722	intergenic	OR5AN1:chr11:59131885-59132921:+:55039
chr11	59167501	59169127	intergenic	OR5A2:chr11:59189416-59190449:-:-22599
chr11	59627274	59628143	TCN1:chr11:59620273-59634048:-:Intron	TCN1:chr11:59620273-59634048:-:-6373
chr11	59901359	59902472	intergenic	MS4A2:chr11:59856137-59863444:+:-45967
chr11	60002253	60003480	MS4A4E:chr11:59968726-60010561:-:Intron	MS4A4E:chr11:59968726-60010561:-:-7744
chr11	60103959	60104992	MS4A6E:chr11:60102444-60164069:+:Intron	MS4A6E:chr11:60102444-60164069:+:-2223
chr11	60165199	60166817	MS4A14:chr11:60146003-60185161:+:Intron	MS4A14:chr11:60146003-60185161:+:-19626
chr11	60226567	60227651	MS4A1:chr11:60223282-60238225:+:Intron	MS4A1:chr11:60223282-60238225:+:-3633
chr11	60238172	60239603	intergenic	MS4A1:chr11:60223282-60238225:+:-15326
chr11	60413732	60414904	intergenic	MS4A8:chr11:60467047-60483284:+:52567
chr11	60427512	60428626	intergenic	MS4A8:chr11:60467047-60483284:+:38809
chr11	61358075	61359844	intergenic	SYT7:chr11:61282785-61348620:-:10227
chr11	61434771	61435893	intergenic	DAGLA:chr11:61447905-61514473:+:12203
chr11	62018694	62019840	intergenic	SCGB1D2:chr11:62009682-62012280:+:-10023
chr11	62291658	62292638	AHNAK:chr11:62201018-62314268:-:Intron	AHNAK:chr11:62201018-62314268:-:-21947
chr11	62697040	62698034	intergenic	CHRM1:chr11:62676151-62689153:-:8501
chr11	62848596	62849562	SLC22A24:chr11:62847412-62911693:-:Intron	SLC22A24:chr11:62847412-62911693:-:-62964
chr11	62897999	62898897	SLC22A24:chr11:62847412-62911693:-:Intron	SLC22A24:chr11:62847412-62911693:-:-13169
chr11	62946671	62947867	SLC22A25:chr11:62931248-62997124:-:Intron	SLC22A24:chr11:62847412-62911693:-:35605
chr11	62990358	62991649	SLC22A25:chr11:62931248-62997124:-:Intron	SLC22A25:chr11:62931248-62997124:-:-6431
chr11	63124531	63126076	intergenic	SLC22A9:chr11:63137280-63177766:+:12336
chr11	65362527	65363581	KCNK7:chr11:65360326-65363467:-:CDS	KCNK7:chr11:65360326-65363467:-:-406
chr11	65449480	65451088	intergenic	RELA:chr11:65421067-65430565:-:19422
chr11	65507508	65508663	intergenic	RNASEH2C:chr11:65482367-65487954:-:20119
chr11	66222536	66223833	intergenic	PELI3:chr11:66234216-66244799:+:10837
chr11	66305887	66306883	ZDHHC24:chr11:66288108-66313507:-:Intron	ZDHHC24:chr11:66288108-66313507:-:-7025
chr11	66657479	66658757	PC:chr11:66615996-66725847:-:Intron	LRFN4:chr11:66624589-66627946:+:-33680
chr11	68271373	68272475	PPP6R3:chr11:68228186-68382797:+:Intron	PPP6R3:chr11:68228186-68382797:+:-43353
chr11	68459359	68460615	intergenic	GAL:chr11:68451943-68458643:+:-7612
chr11	68907800	68908890	intergenic	TPCN2:chr11:68816365-68855992:+:-92065
chr11	69221762	69223053	intergenic	CCND1:chr11:69455855-69469242:+:233308
chr11	71129393	71130702	intergenic	DHCR7:chr11:71145460-71159481:-:-28966
chr11	71967638	71968694	intergenic	INPPL1:chr11:71935825-71950149:+:-31987
chr11	72088526	72089641	CLPB:chr11:72003469-72145692:-:Intron	CLPB:chr11:72003469-72145692:-:-56815
chr11	72236007	72237541	intergenic	CLPB:chr11:72003469-72145692:-:91538
chr11	72329420	72330523	PDE2A:chr11:72287185-72385497:-:Intron	PDE2A:chr11:72287185-72385497:-:-55159
chr11	72372123	72373291	PDE2A:chr11:72287185-72385497:-:Intron	PDE2A:chr11:72287185-72385497:-:-12755
chr11	72421010	72422481	ARAP1:chr11:72396114-72504644:-:CDS	PDE2A:chr11:72287185-72385497:-:35953
chr11	72474555	72476327	STARD10:chr11:72465775-72504726:-:Intron;ARAP1:chr11:72396114-72504644:-:Intron	ARAP1:chr11:72396114-72504644:-:-29659
chr11	72615379	72616742	FCHSD2:chr11:72547790-72853091:-:Intron	ATG16L2:chr11:72525451-72554719:+:-90304
chr11	72699851	72700978	FCHSD2:chr11:72547790-72853091:-:Intron	FCHSD2:chr11:72547790-72853091:-:-152534
chr11	72718447	72719787	FCHSD2:chr11:72547790-72853091:-:Intron	FCHSD2:chr11:72547790-72853091:-:-133621
chr11	73007328	73008543	P2RY6:chr11:72975555-73008850:+:Intron	ARHGEF17:chr11:73019334-73080136:+:11809
chr11	73297978	73298727	FAM168A:chr11:73111532-73309234:-:Intron	FAM168A:chr11:73111532-73309234:-:-10944
chr11	73931300	73932577	PPME1:chr11:73882144-73965748:+:Intron	PPME1:chr11:73882144-73965748:+:-49932
chr11	74047857	74048472	PGM2L1:chr11:74041363-74109518:-:Intron	P4HA3:chr11:73958532-74022676:-:25621
chr11	74686537	74687847	SPCS2:chr11:74660292-74690076:+:Intron	NEU3:chr11:74699743-74729938:+:12086
chr11	74794234	74795532	intergenic	OR2AT4:chr11:74799758-74800799:-:-5760
chr11	75303213	75304899	MAP6:chr11:75297963-75380165:-:Intron	SERPINH1:chr11:75273101-75283828:+:-30751
chr11	75343725	75344762	MAP6:chr11:75297963-75380165:-:Intron	MAP6:chr11:75297963-75380165:-:-35803
chr11	75973949	75974911	intergenic	WNT11:chr11:75897369-75917576:-:56654
chr11	76027812	76028958	intergenic	PRKRIR:chr11:76061000-76091986:-:-63657
chr11	76220880	76221815	C11orf30:chr11:76156069-76262586:+:Intron	C11orf30:chr11:76156069-76262586:+:-65430
chr11	76967685	76968925	GDPD4:chr11:76927603-76998463:-:Intron	GDPD4:chr11:76927603-76998463:-:-29978
chr11	77005175	77006540	intergenic	GDPD4:chr11:76927603-76998463:-:7620
chr11	77101955	77103045	PAK1:chr11:77032752-77185107:-:Intron	DKFZP434E1119:chr11:77184416-77188074:+:81878
chr11	77313453	77314548	AQP11:chr11:77300680-77321400:+:Intron;CLNS1A:chr11:77225981-77330740:-:Intron	AQP11:chr11:77300680-77321400:+:-13555
chr11	77486588	77487373	RSF1:chr11:77371041-77532063:-:Intron	RSF1:chr11:77371041-77532063:-:-45289
chr11	77611723	77612897	INTS4:chr11:77589766-77705724:-:Intron;AAMDC:chr11:77532155-77629478:+:Intron	AAMDC:chr11:77532155-77629478:+:-80079
chr11	77618397	77619270	INTS4:chr11:77589766-77705724:-:Intron;AAMDC:chr11:77532155-77629478:+:Intron	AAMDC:chr11:77532155-77629478:+:-86398
chr11	78298371	78299446	intergenic	NARS2:chr11:78147007-78285909:-:13349
chr11	78405208	78406796	TENM4:chr11:78363876-79151695:-:Intron	NARS2:chr11:78147007-78285909:-:119829
chr11	78508678	78509861	TENM4:chr11:78363876-79151695:-:Intron	NARS2:chr11:78147007-78285909:-:222958
chr11	78928524	78929619	TENM4:chr11:78363876-79151695:-:Intron	TENM4:chr11:78363876-79151695:-:-222557
chr11	79069242	79070569	TENM4:chr11:78363876-79151695:-:Intron	TENM4:chr11:78363876-79151695:-:-81967
chr11	79103616	79104424	TENM4:chr11:78363876-79151695:-:Intron	TENM4:chr11:78363876-79151695:-:-47652
chr11	79127966	79129029	TENM4:chr11:78363876-79151695:-:Intron	TENM4:chr11:78363876-79151695:-:-22864
chr11	79161136	79161896	intergenic	TENM4:chr11:78363876-79151695:-:9926
chr11	82261836	82262999	intergenic	FAM181B:chr11:82443053-82444906:-:-182402
chr11	82447346	82448558	intergenic	FAM181B:chr11:82443053-82444906:-:3465
chr11	82505528	82506399	intergenic	FAM181B:chr11:82443053-82444906:-:60936
chr11	82509767	82510747	intergenic	FAM181B:chr11:82443053-82444906:-:65335
chr11	82679761	82681019	PRCP:chr11:82560956-82681626:-:Intron	PRCP:chr11:82560956-82681626:-:-1468
chr11	83006830	83007768	intergenic	CCDC90B:chr11:82970139-82997450:-:9885
chr11	83152329	83153592	intergenic	CCDC90B:chr11:82970139-82997450:-:155075
chr11	83221870	83222916	DLG2:chr11:83168962-85338314:-:Intron	CCDC90B:chr11:82970139-82997450:-:225305
chr11	85099730	85101531	DLG2:chr11:83168962-85338314:-:Intron	DLG2:chr11:83168962-85338314:-:-236965
chr11	85105196	85106284	DLG2:chr11:83168962-85338314:-:Intron	DLG2:chr11:83168962-85338314:-:-232941
chr11	85165544	85166837	DLG2:chr11:83168962-85338314:-:Intron	DLG2:chr11:83168962-85338314:-:-171906
chr11	85600367	85601640	CCDC83:chr11:85566144-85631064:+:Intron	CCDC83:chr11:85566144-85631064:+:-35077
chr11	85629949	85631127	CCDC83:chr11:85566144-85631064:+:UTR	CCDC83:chr11:85566144-85631064:+:-64501
chr11	85834181	85835262	intergenic	PICALM:chr11:85668731-85780139:-:54782
chr11	86130655	86131531	CCDC81:chr11:86085778-86134150:+:Intron	CCDC81:chr11:86085778-86134150:+:-45394
chr11	86214134	86215106	ME3:chr11:86152152-86383678:-:Intron	CCDC81:chr11:86085778-86134150:+:-128873
chr11	86243730	86245003	ME3:chr11:86152152-86383678:-:Intron	ME3:chr11:86152152-86383678:-:-139568
chr11	86370213	86371240	ME3:chr11:86152152-86383678:-:Intron	ME3:chr11:86152152-86383678:-:-13281
chr11	86431407	86433053	intergenic	ME3:chr11:86152152-86383678:-:49016
chr11	86584946	86586355	PRSS23:chr11:86511563-86663952:+:Intron	PRSS23:chr11:86511563-86663952:+:-74600
chr11	87806114	87807511	intergenic	RAB38:chr11:87846410-87908635:-:-101706
chr11	87813440	87814825	intergenic	RAB38:chr11:87846410-87908635:-:-94871
chr11	88880842	88881889	intergenic	TYR:chr11:88910620-89028927:+:29588
chr11	89124282	89125831	NOX4:chr11:89059515-89322779:-:Intron	NOX4:chr11:89059515-89322779:-:-197973
chr11	89215301	89216370	NOX4:chr11:89059515-89322779:-:Intron	NOX4:chr11:89059515-89322779:-:-107081
chr11	89306402	89307703	NOX4:chr11:89059515-89322779:-:Intron	NOX4:chr11:89059515-89322779:-:-15353
chr11	89473211	89474067	intergenic	TRIM77:chr11:89443467-89451040:+:-30239
chr11	89915846	89917153	NAALAD2:chr11:89867697-89926062:+:Intron	CHORDC1:chr11:89934328-89956532:-:-40209
chr11	90009944	90011580	intergenic	CHORDC1:chr11:89934328-89956532:-:53730
chr11	90042918	90044019	intergenic	CHORDC1:chr11:89934328-89956532:-:87027
chr11	90167684	90168859	intergenic	CHORDC1:chr11:89934328-89956532:-:211607
chr11	90174409	90175326	intergenic	CHORDC1:chr11:89934328-89956532:-:218354
chr11	90205984	90207320	intergenic	CHORDC1:chr11:89934328-89956532:-:249858
chr11	92201499	92202664	FAT3:chr11:92085262-92629618:+:Intron	FAT3:chr11:92085262-92629618:+:-116961
chr11	92452955	92454330	FAT3:chr11:92085262-92629618:+:Intron	MTNR1B:chr11:92702950-92718232:+:249313
chr11	92582578	92584157	FAT3:chr11:92085262-92629618:+:Intron	MTNR1B:chr11:92702950-92718232:+:119822
chr11	92812857	92813934	intergenic	MTNR1B:chr11:92702950-92718232:+:-110554
chr11	92866400	92867404	intergenic	SLC36A4:chr11:92877341-92931129:-:-64421
chr11	92881535	92882528	SLC36A4:chr11:92877341-92931129:-:CDS	SLC36A4:chr11:92877341-92931129:-:-49227
chr11	93000464	93002057	intergenic	CCDC67:chr11:93063137-93171634:+:61883
chr11	93362339	93363506	intergenic	KIAA1731:chr11:93394805-93463522:+:31649
chr11	93663502	93664571	intergenic	VSTM5:chr11:93551398-93583697:-:80469
chr11	93731797	93733234	intergenic	HEPHL1:chr11:93754527-93846917:+:21743
chr11	94301162	94302539	PIWIL4:chr11:94278452-94354587:+:Intron	PIWIL4:chr11:94278452-94354587:+:-23704
chr11	94922791	94924128	SESN3:chr11:94898704-94964361:-:Intron	SESN3:chr11:94898704-94964361:-:-41232
chr11	95003956	95004945	intergenic	SESN3:chr11:94898704-94964361:-:39789
chr11	95137415	95138494	intergenic	SESN3:chr11:94898704-94964361:-:173958
chr11	95324152	95325392	intergenic	FAM76B:chr11:95502106-95522955:-:-197937
chr11	95506835	95507923	FAM76B:chr11:95502106-95522955:-:Intron	FAM76B:chr11:95502106-95522955:-:-15265
chr11	95950736	95951711	MAML2:chr11:95709762-96076344:-:Intron	MAML2:chr11:95709762-96076344:-:-125043
chr11	95980678	95981838	MAML2:chr11:95709762-96076344:-:Intron	MAML2:chr11:95709762-96076344:-:-94922
chr11	96229566	96230786	intergenic	CCDC82:chr11:96085939-96123076:-:106733
chr11	98897882	98899039	CNTN5:chr11:98891920-100229616:+:Intron	CNTN5:chr11:98891920-100229616:+:-6699
chr11	98909924	98910941	CNTN5:chr11:98891920-100229616:+:Intron	CNTN5:chr11:98891920-100229616:+:-18164
chr11	98970232	98971655	CNTN5:chr11:98891920-100229616:+:Intron	CNTN5:chr11:98891920-100229616:+:-79314
chr11	98978279	98979341	CNTN5:chr11:98891920-100229616:+:Intron	CNTN5:chr11:98891920-100229616:+:-87033
chr11	100475689	100476641	intergenic	ARHGAP42:chr11:100558384-100862668:+:82499
chr11	100575771	100576922	ARHGAP42:chr11:100558384-100862668:+:Intron	ARHGAP42:chr11:100558384-100862668:+:-17782
chr11	100656138	100656966	ARHGAP42:chr11:100558384-100862668:+:Intron	ARHGAP42:chr11:100558384-100862668:+:-97906
chr11	100787980	100789313	ARHGAP42:chr11:100558384-100862668:+:Intron	TMEM133:chr11:100862811-100864663:+:74418
chr11	100857517	100858677	ARHGAP42:chr11:100558384-100862668:+:Intron	TMEM133:chr11:100862811-100864663:+:5115
chr11	101031260	101032121	intergenic	PGR:chr11:100900355-101001255:-:30723
chr11	101053899	101055112	intergenic	PGR:chr11:100900355-101001255:-:52913
chr11	101545736	101546629	intergenic	KIAA1377:chr11:101785746-101871789:+:239531
chr11	101696954	101698492	intergenic	KIAA1377:chr11:101785746-101871789:+:88616
chr11	101701163	101702460	intergenic	KIAA1377:chr11:101785746-101871789:+:84184
chr11	101823240	101824284	KIAA1377:chr11:101785746-101871789:+:Intron	ANGPTL5:chr11:101761405-101787253:-:36350
chr11	102491288	102492450	MMP20:chr11:102447566-102496063:-:Intron	MMP20:chr11:102447566-102496063:-:-4149
chr11	102520752	102522029	intergenic	MMP20:chr11:102447566-102496063:-:24929
chr11	102971025	102971941	intergenic	DYNC2H1:chr11:102980160-103350591:+:8396
chr11	102975176	102976706	intergenic	DYNC2H1:chr11:102980160-103350591:+:3618
chr11	102989844	102991210	DYNC2H1:chr11:102980160-103350591:+:Intron	DYNC2H1:chr11:102980160-103350591:+:-10102
chr11	103748850	103750050	intergenic	DDI1:chr11:103907308-103909922:+:158113
chr11	104223210	104224340	intergenic	PDGFD:chr11:103777917-104035107:-:188860
chr11	104258732	104259571	intergenic	PDGFD:chr11:103777917-104035107:-:224142
chr11	105101393	105102338	intergenic	CARD18:chr11:105008448-105010453:-:91330
chr11	105301071	105302008	intergenic	GRIA4:chr11:105480800-105852819:+:179252
chr11	105596623	105597820	GRIA4:chr11:105480800-105852819:+:Intron	GRIA4:chr11:105480800-105852819:+:-116276
chr11	105741097	105742233	GRIA4:chr11:105480800-105852819:+:Intron	MSANTD4:chr11:105878629-105892954:-:-151715
chr11	105950816	105951894	AASDHPPT:chr11:105948216-105969437:+:Intron	AASDHPPT:chr11:105948216-105969437:+:-2997
chr11	105984621	105986029	intergenic	AASDHPPT:chr11:105948216-105969437:+:-36727
chr11	106030441	106031554	intergenic	AASDHPPT:chr11:105948216-105969437:+:-82922
chr11	106783608	106784508	GUCY1A2:chr11:106544738-106889250:-:Intron	GUCY1A2:chr11:106544738-106889250:-:-105164
chr11	106822828	106823923	GUCY1A2:chr11:106544738-106889250:-:Intron	GUCY1A2:chr11:106544738-106889250:-:-65871
chr11	106902078	106903151	intergenic	GUCY1A2:chr11:106544738-106889250:-:12979
chr11	106930581	106931708	intergenic	GUCY1A2:chr11:106544738-106889250:-:41834
chr11	106934166	106935536	intergenic	GUCY1A2:chr11:106544738-106889250:-:45365
chr11	107055610	107056208	intergenic	GUCY1A2:chr11:106544738-106889250:-:166760
chr11	107056574	107057932	intergenic	GUCY1A2:chr11:106544738-106889250:-:168181
chr11	107349307	107350636	intergenic	CWF19L2:chr11:107197071-107328570:-:21165
chr11	107454671	107455812	intergenic	ELMOD1:chr11:107461956-107537505:+:7094
chr11	107532614	107533651	ELMOD1:chr11:107461956-107537505:+:Intron	AP002353.1:chr11:107582998-107595135:+:50106
chr11	107601228	107602467	intergenic	SLN:chr11:107578104-107590419:-:11266
chr11	108194579	108195898	ATM:chr11:108093559-108239826:+:Intron;C11orf65:chr11:108179246-108338258:-:Intron	AP001925.1:chr11:108130255-108136480:-:58960
chr11	108412557	108413765	EXPH5:chr11:108376158-108464374:-:Intron	KDELC2:chr11:108342832-108369159:-:44219
chr11	108710919	108712172	DDX10:chr11:108535752-108811657:+:Intron	DDX10:chr11:108535752-108811657:+:-175441
chr11	108752562	108753600	DDX10:chr11:108535752-108811657:+:Intron	DDX10:chr11:108535752-108811657:+:-216991
chr11	109324638	109325928	intergenic	C11orf87:chr11:109292846-109299840:+:-32684
chr11	109731651	109732742	intergenic	ZC3H12C:chr11:109964087-110042566:+:232254
chr11	109740131	109741743	intergenic	ZC3H12C:chr11:109964087-110042566:+:222865
chr11	109788460	109789298	intergenic	ZC3H12C:chr11:109964087-110042566:+:175097
chr11	110561880	110563603	ARHGAP20:chr11:110447778-110583912:-:Intron	ARHGAP20:chr11:110447778-110583912:-:-20823
chr11	110831009	110832225	intergenic	ARHGAP20:chr11:110447778-110583912:-:247490
chr11	110882344	110883478	intergenic	C11orf53:chr11:111126707-111157126:+:243802
chr11	110957270	110958775	intergenic	C11orf53:chr11:111126707-111157126:+:168416
chr11	111109301	111110380	intergenic	C11orf53:chr11:111126707-111157126:+:17226
chr11	111242898	111244119	POU2AF1:chr11:111228251-111320706:-:Intron	COLCA1:chr11:111164114-111175770:-:67646
chr11	111469881	111471391	intergenic	SIK2:chr11:111473115-111601577:+:2153
chr11	111572717	111573679	SIK2:chr11:111473115-111601577:+:Intron	PPP2R1B:chr11:111597632-111637106:-:-64201
chr11	112191676	112192994	intergenic	C11orf34:chr11:112118876-112131583:-:61262
chr11	112197762	112198952	intergenic	C11orf34:chr11:112118876-112131583:-:67027
chr11	113291189	113292917	DRD2:chr11:113280337-113346111:-:Intron	ANKK1:chr11:113258513-113271140:+:-34221
chr11	113411276	113412263	intergenic	DRD2:chr11:113280337-113346111:-:65670
chr11	113701804	113702926	USP28:chr11:113668596-113746292:-:Intron	USP28:chr11:113668596-113746292:-:-43899
chr11	114371502	114372774	intergenic	NXPE1:chr11:114392437-114430580:-:-58697
chr11	114417132	114418815	NXPE1:chr11:114392437-114430580:-:Intron	NXPE1:chr11:114392437-114430580:-:-12949
chr11	116459335	116460407	intergenic	BUD13:chr11:116618886-116643704:-:-183855
chr11	116689653	116690834	intergenic	APOA4:chr11:116691419-116694022:-:-3652
chr11	116912089	116913253	SIK3:chr11:116714118-116969137:-:Intron	SIK3:chr11:116714118-116969137:-:-56639
chr11	116988009	116988918	intergenic	SIK3:chr11:116714118-116969137:-:19396
chr11	117087452	117088557	PCSK7:chr11:117075053-117103241:-:Intron	PCSK7:chr11:117075053-117103241:-:-15520
chr11	117285352	117286608	intergenic	CEP164:chr11:117198571-117283984:+:-87588
chr11	118166816	118167766	intergenic	CD3E:chr11:118175260-118186890:+:7848
chr11	119137656	119139016	CBL:chr11:119076752-119178859:+:Intron	CBL:chr11:119076752-119178859:+:-61257
chr11	119369457	119370576	intergenic	THY1:chr11:119288090-119294838:-:75296
chr11	119393004	119393895	intergenic	THY1:chr11:119288090-119294838:-:98739
chr11	119414531	119415527	intergenic	THY1:chr11:119288090-119294838:-:120243
chr11	119698204	119699176	intergenic	PVRL1:chr11:119508808-119599263:-:99740
chr11	120135399	120136537	POU2F3:chr11:120107349-120190653:+:Intron	POU2F3:chr11:120107349-120190653:+:-28193
chr11	120645087	120645909	GRIK4:chr11:120382468-120859613:+:Intron	TBCEL:chr11:120894830-120961484:+:249121
chr11	120839471	120840496	GRIK4:chr11:120382468-120859613:+:Intron	TBCEL:chr11:120894830-120961484:+:55010
chr11	121101178	121102344	intergenic	SC5D:chr11:121163162-121179403:+:61056
chr11	121117302	121118846	intergenic	SC5D:chr11:121163162-121179403:+:45320
chr11	121255401	121256484	intergenic	SORL1:chr11:121322912-121504402:+:66930
chr11	121289361	121290534	intergenic	SORL1:chr11:121322912-121504402:+:33124
chr11	121392591	121393532	SORL1:chr11:121322912-121504402:+:Intron	SORL1:chr11:121322912-121504402:+:-70367
chr11	121452044	121452969	SORL1:chr11:121322912-121504402:+:Intron	SORL1:chr11:121322912-121504402:+:-129862
chr11	121955722	121957039	intergenic	BLID:chr11:121986062-121986923:-:-30742
chr11	121986690	121988891	BLID:chr11:121986062-121986923:-:Promoter	BLID:chr11:121986062-121986923:-:932
chr11	121994365	121995343	intergenic	BLID:chr11:121986062-121986923:-:7876
chr11	122388414	122389597	intergenic	UBASH3B:chr11:122526383-122685181:+:137756
chr11	122413394	122414594	intergenic	UBASH3B:chr11:122526383-122685181:+:112322
chr11	122491837	122492941	intergenic	UBASH3B:chr11:122526383-122685181:+:34046
chr11	122766312	122767088	C11orf63:chr11:122753473-122830429:+:Intron	C11orf63:chr11:122753473-122830429:+:-13297
chr11	122866587	122868262	intergenic	BSX:chr11:122848278-122852428:-:14847
chr11	122918127	122919225	intergenic	HSPA8:chr11:122928197-122933043:-:-14722
chr11	123248511	123250033	intergenic	AP000783.1:chr11:123301058-123306427:+:51189
chr11	123375925	123376906	intergenic	GRAMD1B:chr11:123396530-123498482:+:20324
chr11	123677478	123679091	OR6M1:chr11:123676043-123677095:-:Promoter	OR6M1:chr11:123676043-123677095:-:1433
chr11	123990683	123991809	VWA5A:chr11:123986069-124018428:+:Intron	VWA5A:chr11:123986069-124018428:+:-5370
chr11	124236489	124237249	intergenic	OR8B2:chr11:124252291-124253258:-:-16364
chr11	124415857	124417003	intergenic	OR8B12:chr11:124412578-124413575:-:3076
chr11	124724083	124725092	intergenic	ROBO3:chr11:124735282-124751362:+:10735
chr11	124821496	124822555	CCDC15:chr11:124824017-124911385:+:Promoter	CCDC15:chr11:124824017-124911385:+:1929
chr11	125428251	125429461	intergenic	STT3A:chr11:125462690-125492986:+:33407
chr11	125565416	125566588	intergenic	ACRV1:chr11:125541417-125551018:-:14562
chr11	125629054	125630558	intergenic	PATE1:chr11:125616188-125619762:+:-13991
chr11	125691090	125693226	intergenic	PATE4:chr11:125703211-125709964:+:11934
chr11	126839165	126840216	KIRREL3:chr11:126293254-126870655:-:Intron	KIRREL3:chr11:126293254-126870655:-:-30632
chr11	128217177	128218406	intergenic	ETS1:chr11:128328660-128457453:-:-240120
chr11	128235751	128237063	intergenic	ETS1:chr11:128328660-128457453:-:-220671
chr11	128745325	128745999	intergenic	KCNJ1:chr11:128706210-128737191:-:8352
chr11	128799020	128799778	intergenic	TP53AIP1:chr11:128804626-128812822:-:-13467
chr11	129508857	129509987	intergenic	TMEM45B:chr11:129685714-129729898:+:176100
chr11	129517109	129518023	intergenic	TMEM45B:chr11:129685714-129729898:+:168138
chr11	129538775	129540294	intergenic	TMEM45B:chr11:129685714-129729898:+:145983
chr11	129625265	129626265	intergenic	TMEM45B:chr11:129685714-129729898:+:60271
chr11	129669785	129670528	intergenic	TMEM45B:chr11:129685714-129729898:+:15428
chr11	130105289	130106499	ZBTB44:chr11:130096573-130184581:-:Intron	ST14:chr11:130029457-130080271:+:-76002
chr11	130198254	130199742	intergenic	ZBTB44:chr11:130096573-130184581:-:14526
chr11	130557918	130559378	C11orf44:chr11:130542851-130587247:+:Intron	C11orf44:chr11:130542851-130587247:+:-16231
chr11	130704239	130705345	intergenic	SNX19:chr11:130745331-130786404:-:-82016
chr11	130870125	130870838	intergenic	SNX19:chr11:130745331-130786404:-:84265
chr11	133167139	133168593	OPCML:chr11:132284875-133402414:-:Intron	OPCML:chr11:132284875-133402414:-:-235021
chr11	133172052	133173199	OPCML:chr11:132284875-133402414:-:Intron	OPCML:chr11:132284875-133402414:-:-230169
chr11	133393640	133394993	OPCML:chr11:132284875-133402414:-:Intron	OPCML:chr11:132284875-133402414:-:-7725
chr11	133405879	133406884	intergenic	OPCML:chr11:132284875-133402414:-:4188
chr11	133472312	133473498	intergenic	OPCML:chr11:132284875-133402414:-:70091
chr11	133761424	133762364	intergenic	SPATA19:chr11:133710526-133715396:-:46394
chr11	133766878	133768263	intergenic	SPATA19:chr11:133710526-133715396:-:51909
chr11	133987642	133988625	JAM3:chr11:133938820-134021896:+:Intron	JAM3:chr11:133938820-134021896:+:-49268
chr11	134050676	134051885	NCAPD3:chr11:134022337-134094426:-:Intron	NCAPD3:chr11:134022337-134094426:-:-42742
chr11	134370962	134372256	intergenic	B3GAT1:chr11:134248400-134281812:-:89977
chr12	674599	675656	NINJ2:chr12:673462-772945:-:Intron	NINJ2:chr12:673462-772945:-:-98167
chr12	1013690	1015629	WNK1:chr12:861759-1020466:+:Intron	RAD52:chr12:1021711-1099219:-:-84803
chr12	1859695	1860879	ADIPOR2:chr12:1800193-1897844:+:Intron	ADIPOR2:chr12:1800193-1897844:+:-59679
chr12	2021787	2023088	CACNA2D4:chr12:1901123-2028002:-:Intron	CACNA2D4:chr12:1901123-2028002:-:-5874
chr12	2077064	2078246	DCP1B:chr12:2055220-2113677:-:Intron	DCP1B:chr12:2055220-2113677:-:-35927
chr12	2662429	2663694	CACNA1C:chr12:2162464-2802108:+:Intron	FKBP4:chr12:2904119-2913124:+:240870
chr12	3545575	3546461	PRMT8:chr12:3490515-3702348:+:Intron	PRMT8:chr12:3490515-3702348:+:-55402
chr12	3849493	3850532	EFCAB4B:chr12:3724494-3862268:-:Intron	EFCAB4B:chr12:3724494-3862268:-:-12455
chr12	3972999	3974035	PARP11:chr12:3900213-3982602:-:Intron	PARP11:chr12:3900213-3982602:-:-9118
chr12	4200224	4201546	intergenic	CCND2:chr12:4382938-4414516:+:182311
chr12	4343880	4345037	intergenic	CCND2:chr12:4382938-4414516:+:38677
chr12	4645543	4646755	C12orf4:chr12:4596894-4647637:-:Intron;RAD51AP1:chr12:4647950-4669213:+:Promoter	C12orf4:chr12:4596894-4647637:-:-1321
chr12	4701523	4702428	DYRK4:chr12:4671370-4721853:+:Intron	RP11-500M8.7:chr12:4714110-4771809:+:11993
chr12	4869246	4870061	intergenic	GALNT8:chr12:4872510-4960169:+:2640
chr12	4926371	4927617	KCNA6:chr12:4918342-4960277:+:Intron;GALNT8:chr12:4872510-4960169:+:Intron	KCNA6:chr12:4918342-4960277:+:-8421
chr12	5858478	5859341	ANO2:chr12:5671817-6055398:-:Intron	ANO2:chr12:5671817-6055398:-:-196554
chr12	6500681	6501703	intergenic	SCNN1A:chr12:6456850-6486525:-:14364
chr12	7327646	7328820	intergenic	PEX5:chr12:7341759-7371167:+:13849
chr12	7381679	7382851	intergenic	PEX5:chr12:7341759-7371167:+:-40291
chr12	7386424	7386980	intergenic	PEX5:chr12:7341759-7371167:+:-44857
chr12	7521243	7522826	CD163L1:chr12:7507556-7596781:-:Intron	ACSM4:chr12:7456880-7481320:+:-65480
chr12	7527345	7528320	CD163L1:chr12:7507556-7596781:-:CDS	CD163L1:chr12:7507556-7596781:-:-68743
chr12	7550433	7551393	CD163L1:chr12:7507556-7596781:-:CDS	CD163L1:chr12:7507556-7596781:-:-45898
chr12	7568261	7569264	CD163L1:chr12:7507556-7596781:-:Intron	CD163L1:chr12:7507556-7596781:-:-27907
chr12	7587007	7587925	CD163L1:chr12:7507556-7596781:-:Intron	CD163L1:chr12:7507556-7596781:-:-9194
chr12	7594929	7596214	CD163L1:chr12:7507556-7596781:-:Intron	CD163L1:chr12:7507556-7596781:-:-733
chr12	8126920	8127945	intergenic	SLC2A3:chr12:8071826-8088871:-:38364
chr12	8159424	8160751	intergenic	FOXJ2:chr12:8185299-8208099:+:24780
chr12	8205876	8207388	FOXJ2:chr12:8185299-8208099:+:UTR	C3AR1:chr12:8210898-8219067:-:-12201
chr12	8705619	8706552	intergenic	CLEC4E:chr12:8685901-8693559:-:12422
chr12	8767682	8768975	intergenic	AICDA:chr12:8754762-8765467:-:3299
chr12	9055862	9058152	intergenic	PHC1:chr12:9067327-9094063:+:9502
chr12	9203157	9204320	intergenic	A2M:chr12:9220308-9268753:-:-64841
chr12	9208096	9208907	intergenic	A2M:chr12:9220308-9268753:-:-60245
chr12	9299446	9300551	intergenic	A2M:chr12:9220308-9268753:-:31251
chr12	9341959	9342882	PZP:chr12:9301436-9360966:-:Intron	PZP:chr12:9301436-9360966:-:-18269
chr12	9874170	9875425	CLECL1:chr12:9869157-9885715:-:Intron	CLECL1:chr12:9869157-9885715:-:-10805
chr12	10080727	10081617	CLEC2A:chr12:10051272-10084946:-:Intron	CLEC2A:chr12:10051272-10084946:-:-4101
chr12	10260384	10261871	intergenic	CLEC1A:chr12:10222153-10251584:-:9894
chr12	10452826	10453664	intergenic	GABARAPL1:chr12:10365404-10375727:+:-87826
chr12	11425879	11426982	intergenic	PRB3:chr12:11418889-11422739:-:3757
chr12	11485763	11487408	intergenic	PRB4:chr12:11460017-11463366:-:22747
chr12	11857740	11859072	ETV6:chr12:11802788-12048336:+:Intron	ETV6:chr12:11802788-12048336:+:-55208
chr12	11943448	11944424	ETV6:chr12:11802788-12048336:+:Intron	ETV6:chr12:11802788-12048336:+:-141226
chr12	12126285	12127147	intergenic	BCL2L14:chr12:12232233-12364018:+:105280
chr12	12615253	12616256	LOH12CR1:chr12:12510055-12619840:+:Intron	DUSP16:chr12:12628829-12715317:-:-99527
chr12	12628338	12629282	intergenic	DUSP16:chr12:12628829-12715317:-:-86526
chr12	12631046	12631827	DUSP16:chr12:12628829-12715317:-:Intron	DUSP16:chr12:12628829-12715317:-:-83921
chr12	12829384	12830404	GPR19:chr12:12813995-12849121:-:Intron	GPR19:chr12:12813995-12849121:-:-19587
chr12	12992296	12993198	intergenic	DDX47:chr12:12966250-12982913:+:-26411
chr12	13089137	13090037	intergenic	GPRC5D:chr12:13093709-13103318:-:-13797
chr12	13169899	13171488	intergenic	HEBP1:chr12:13127798-13153207:-:17899
chr12	13176571	13178046	intergenic	HEBP1:chr12:13127798-13153207:-:24408
chr12	13308564	13310284	intergenic	EMP1:chr12:13349650-13369708:+:39973
chr12	13366404	13367621	EMP1:chr12:13349650-13369708:+:Intron	EMP1:chr12:13349650-13369708:+:-17468
chr12	13475249	13476232	intergenic	C12orf36:chr12:13528461-13540101:-:-64405
chr12	13493238	13494477	intergenic	C12orf36:chr12:13528461-13540101:-:-45812
chr12	13499983	13500710	intergenic	C12orf36:chr12:13528461-13540101:-:-39767
chr12	13501586	13502410	intergenic	C12orf36:chr12:13528461-13540101:-:-38092
chr12	13508915	13510389	intergenic	C12orf36:chr12:13528461-13540101:-:-30577
chr12	13564962	13565860	intergenic	C12orf36:chr12:13528461-13540101:-:25225
chr12	13589214	13590026	intergenic	C12orf36:chr12:13528461-13540101:-:49518
chr12	13954559	13955426	GRIN2B:chr12:13693165-14133053:-:Intron	GRIN2B:chr12:13693165-14133053:-:-178079
chr12	13993269	13994894	GRIN2B:chr12:13693165-14133053:-:Intron	GRIN2B:chr12:13693165-14133053:-:-139052
chr12	14171230	14172512	intergenic	GRIN2B:chr12:13693165-14133053:-:38554
chr12	14713836	14714740	PLBD1:chr12:14656595-14721283:-:Intron	PLBD1:chr12:14656595-14721283:-:-6915
chr12	14778708	14779562	GUCY2C:chr12:14765576-14849519:-:Intron	PLBD1:chr12:14656595-14721283:-:57855
chr12	14812448	14813736	GUCY2C:chr12:14765576-14849519:-:Intron	GUCY2C:chr12:14765576-14849519:-:-36732
chr12	14914901	14916073	intergenic	HIST4H4:chr12:14920933-14924065:-:-8669
chr12	15034723	15035490	MGP:chr12:15034115-15038860:-:Intron	MGP:chr12:15034115-15038860:-:-3569
chr12	15719269	15721485	PTPRO:chr12:15475331-15750327:+:Intron	RERG:chr12:15273999-15501532:-:217915
chr12	16109210	16110554	DERA:chr12:16064106-16190220:+:Intron	DERA:chr12:16064106-16190220:+:-45383
chr12	16329771	16330863	intergenic	SLC15A5:chr12:16341419-16430619:-:-99940
chr12	16610595	16612286	intergenic	LMO3:chr12:16703133-16763460:-:-152137
chr12	16619216	16620323	intergenic	LMO3:chr12:16703133-16763460:-:-143571
chr12	16621401	16622180	intergenic	LMO3:chr12:16703133-16763460:-:-141632
chr12	16765347	16766716	intergenic	LMO3:chr12:16703133-16763460:-:2306
chr12	16977794	16979125	intergenic	LMO3:chr12:16703133-16763460:-:215262
chr12	18178138	18179513	intergenic	PIK3C2G:chr12:18414474-18801348:+:236163
chr12	18306368	18307769	intergenic	PIK3C2G:chr12:18414474-18801348:+:107051
chr12	18333004	18334444	intergenic	PIK3C2G:chr12:18414474-18801348:+:80970
chr12	19009014	19010309	intergenic	CAPZA3:chr12:18891045-18892121:+:-118763
chr12	19059122	19060310	intergenic	CAPZA3:chr12:18891045-18892121:+:-168783
chr12	19292643	19294070	PLEKHA5:chr12:19282648-19529331:+:Intron	PLEKHA5:chr12:19282648-19529331:+:-11241
chr12	19502543	19503746	PLEKHA5:chr12:19282648-19529331:+:Intron	AEBP2:chr12:19653027-19873735:+:149478
chr12	19706000	19707067	AEBP2:chr12:19653027-19873735:+:Intron	AEBP2:chr12:19653027-19873735:+:-53727
chr12	19769493	19770395	AEBP2:chr12:19653027-19873735:+:Intron	AEBP2:chr12:19653027-19873735:+:-116844
chr12	20288694	20289918	intergenic	PDE3A:chr12:20522179-20837315:+:233030
chr12	20394155	20395531	intergenic	PDE3A:chr12:20522179-20837315:+:127683
chr12	20592974	20594082	PDE3A:chr12:20522179-20837315:+:Intron	PDE3A:chr12:20522179-20837315:+:-71630
chr12	20677099	20678126	PDE3A:chr12:20522179-20837315:+:Intron	PDE3A:chr12:20522179-20837315:+:-155108
chr12	20973165	20974184	LST3:chr12:20968608-21243179:+:Intron;SLCO1B3:chr12:20968673-21243040:+:Intron;SLCO1B7:chr12:20968673-21243040:+:Intron	SLCO1B3:chr12:20968673-21243040:+:-5149
chr12	21324683	21325781	SLCO1B1:chr12:21284136-21392180:+:Intron;RP11-125O5.2:chr12:21200113-21329829:+:Intron	SLCO1B1:chr12:21284136-21392180:+:-41153
chr12	21873696	21875015	LDHB:chr12:21796984-21910791:-:Intron	LDHB:chr12:21796984-21910791:-:-36159
chr12	21894012	21895041	LDHB:chr12:21796984-21910791:-:Intron	LDHB:chr12:21796984-21910791:-:-16590
chr12	22173867	22174470	intergenic	CMAS:chr12:22199108-22218597:+:24838
chr12	22248183	22249530	intergenic	CMAS:chr12:22199108-22218597:+:-49963
chr12	22367693	22368654	intergenic	CMAS:chr12:22199108-22218597:+:-168783
chr12	22525268	22526446	intergenic	C2CD5:chr12:22601517-22697480:-:-171552
chr12	22985464	22986595	intergenic	ETNK1:chr12:22778009-22843599:+:-208006
chr12	24276173	24277242	intergenic	SOX5:chr12:23685232-24102637:-:174187
chr12	24842912	24844169	intergenic	AC026310.1:chr12:25055243-25057615:+:211852
chr12	24855985	24856943	intergenic	AC026310.1:chr12:25055243-25057615:+:199097
chr12	24879207	24880554	intergenic	AC026310.1:chr12:25055243-25057615:+:175012
chr12	24942908	24943659	intergenic	AC026310.1:chr12:25055243-25057615:+:111868
chr12	24953333	24954954	intergenic	AC026310.1:chr12:25055243-25057615:+:101219
chr12	25015699	25016776	BCAT1:chr12:24964295-25102393:-:Intron	AC026310.1:chr12:25055243-25057615:+:38666
chr12	25191804	25192988	intergenic	LRMP:chr12:25205206-25261242:+:12688
chr12	25215360	25216470	LRMP:chr12:25205206-25261242:+:Intron	LRMP:chr12:25205206-25261242:+:-11089
chr12	25481332	25482461	intergenic	KRAS:chr12:25357723-25403865:-:77908
chr12	25949316	25950449	intergenic	IFLTD1:chr12:25650447-25801488:-:148458
chr12	25996469	25997638	intergenic	RASSF8:chr12:26111962-26232825:+:114896
chr12	26034499	26035712	intergenic	RASSF8:chr12:26111962-26232825:+:76678
chr12	26343290	26344363	intergenic	BHLHE41:chr12:26272959-26278060:-:65694
chr12	26496258	26497757	ITPR2:chr12:26490342-26986131:-:Intron	BHLHE41:chr12:26272959-26278060:-:219556
chr12	26835837	26837524	ITPR2:chr12:26490342-26986131:-:Intron	ITPR2:chr12:26490342-26986131:-:-148898
chr12	27300215	27301258	intergenic	C12orf71:chr12:27233991-27235447:-:65200
chr12	27427128	27428179	STK38L:chr12:27397108-27478892:+:Intron	STK38L:chr12:27397108-27478892:+:-30769
chr12	27515046	27516413	ARNTL2:chr12:27485787-27576241:+:Intron	ARNTL2:chr12:27485787-27576241:+:-30224
chr12	27550377	27551709	ARNTL2:chr12:27485787-27576241:+:Intron	ARNTL2:chr12:27485787-27576241:+:-64949
chr12	28012691	28013847	intergenic	KLHL42:chr12:27932953-27955973:+:-79918
chr12	28099487	28100769	intergenic	PTHLH:chr12:28111353-28125638:-:-25855
chr12	29124566	29125669	intergenic	FAR2:chr12:29302133-29488549:+:177126
chr12	29138291	29139773	intergenic	FAR2:chr12:29302133-29488549:+:163262
chr12	29194246	29195632	intergenic	FAR2:chr12:29302133-29488549:+:107423
chr12	29315761	29316837	FAR2:chr12:29302133-29488549:+:Intron	FAR2:chr12:29302133-29488549:+:-14375
chr12	29322717	29323721	FAR2:chr12:29302133-29488549:+:Intron	FAR2:chr12:29302133-29488549:+:-21247
chr12	29363945	29365115	FAR2:chr12:29302133-29488549:+:Intron	FAR2:chr12:29302133-29488549:+:-62458
chr12	29422471	29423671	FAR2:chr12:29302133-29488549:+:Intron	ERGIC2:chr12:29490285-29534086:-:-110962
chr12	29590210	29591423	OVCH1:chr12:29580504-29650619:-:Intron;OVCH1-AS1:chr12:29542227-29640221:+:Intron	OVCH1-AS1:chr12:29542227-29640221:+:-48342
chr12	29920834	29922081	TMTC1:chr12:29653773-29937692:-:Intron	TMTC1:chr12:29653773-29937692:-:-16086
chr12	29940489	29941609	intergenic	TMTC1:chr12:29653773-29937692:-:3544
chr12	30082659	30083707	intergenic	TMTC1:chr12:29653773-29937692:-:145500
chr12	32357213	32358159	BICD1:chr12:32260085-32536567:+:Intron	BICD1:chr12:32260085-32536567:+:-97559
chr12	32515684	32516885	BICD1:chr12:32260085-32536567:+:Intron	FGD4:chr12:32552463-32793467:+:35831
chr12	32683751	32685035	FGD4:chr12:32552463-32793467:+:Intron	FGD4:chr12:32552463-32793467:+:-131580
chr12	33000752	33002053	PKP2:chr12:32943679-33049774:-:Intron	PKP2:chr12:32943679-33049774:-:-48098
chr12	33242456	33243735	intergenic	PKP2:chr12:32943679-33049774:-:192987
chr12	33271769	33272865	intergenic	PKP2:chr12:32943679-33049774:-:222800
chr12	33400134	33401207	intergenic	SYT10:chr12:33527173-33592754:-:-192112
chr12	33460849	33462079	intergenic	SYT10:chr12:33527173-33592754:-:-131343
chr12	33574094	33575307	SYT10:chr12:33527173-33592754:-:Intron	SYT10:chr12:33527173-33592754:-:-17596
chr12	33656184	33657136	intergenic	SYT10:chr12:33527173-33592754:-:63835
chr12	33683457	33684627	intergenic	SYT10:chr12:33527173-33592754:-:91186
chr12	33767598	33768843	intergenic	SYT10:chr12:33527173-33592754:-:175778
chr12	33775718	33776643	intergenic	SYT10:chr12:33527173-33592754:-:183301
chr12	33836999	33837956	intergenic	SYT10:chr12:33527173-33592754:-:244647
chr12	34046269	34047344	intergenic	ALG10:chr12:34175403-34182629:+:128579
chr12	34093039	34093812	intergenic	ALG10:chr12:34175403-34182629:+:82178
chr12	34265724	34266814	intergenic	ALG10:chr12:34175403-34182629:+:-90478
chr12	34401059	34401987	intergenic	ALG10:chr12:34175403-34182629:+:-226357
chr12	38787098	38788391	intergenic	ALG10B:chr12:38710564-38717784:+:-77411
chr12	38815188	38816072	intergenic	ALG10B:chr12:38710564-38717784:+:-105074
chr12	39240012	39241339	CPNE8:chr12:39047636-39301232:-:Intron	CPNE8:chr12:39047636-39301232:-:-60246
chr12	39343955	39345004	intergenic	CPNE8:chr12:39047636-39301232:-:43135
chr12	39455083	39456187	intergenic	CPNE8:chr12:39047636-39301232:-:154458
chr12	39811719	39812879	KIF21A:chr12:39687031-39837192:-:Intron	KIF21A:chr12:39687031-39837192:-:-24981
chr12	39858617	39859498	intergenic	KIF21A:chr12:39687031-39837192:-:21802
chr12	39944440	39945865	ABCD2:chr12:39943835-40013553:-:UTR	ABCD2:chr12:39943835-40013553:-:-68535
chr12	40240118	40240947	SLC2A13:chr12:40148823-40499661:-:Intron;C12orf40:chr12:40020020-40302102:+:Intron	C12orf40:chr12:40020020-40302102:+:-220271
chr12	40406152	40407328	SLC2A13:chr12:40148823-40499661:-:Intron	SLC2A13:chr12:40148823-40499661:-:-92557
chr12	40517554	40518768	intergenic	SLC2A13:chr12:40148823-40499661:-:18597
chr12	40931237	40932070	MUC19:chr12:40787197-40964562:+:Intron	MUC19:chr12:40787197-40964562:+:-144520
chr12	40958132	40959290	MUC19:chr12:40787197-40964562:+:Intron	CNTN1:chr12:41086354-41466220:+:127396
chr12	41006724	41007914	intergenic	CNTN1:chr12:41086354-41466220:+:78762
chr12	41501211	41502379	intergenic	PDZRN4:chr12:41582250-41967920:+:80120
chr12	41594746	41596513	PDZRN4:chr12:41582250-41967920:+:Intron	PDZRN4:chr12:41582250-41967920:+:-13119
chr12	42332744	42333449	intergenic	GXYLT1:chr12:42475647-42538681:-:-205580
chr12	42447371	42448307	intergenic	GXYLT1:chr12:42475647-42538681:-:-90861
chr12	42594224	42595228	YAF2:chr12:42550906-42632050:-:Intron	AC020629.1:chr12:42624050-42628075:+:29093
chr12	44040073	44041379	intergenic	ADAMTS20:chr12:43747669-43945724:-:94784
chr12	44234090	44235141	TMEM117:chr12:44229886-44783541:+:Intron	TMEM117:chr12:44229886-44783541:+:-4684
chr12	44277440	44278380	TMEM117:chr12:44229886-44783541:+:Intron	TMEM117:chr12:44229886-44783541:+:-48122
chr12	44439232	44440484	TMEM117:chr12:44229886-44783541:+:Intron	TMEM117:chr12:44229886-44783541:+:-209529
chr12	45262834	45264400	NELL2:chr12:44902386-45307711:-:Intron	NELL2:chr12:44902386-45307711:-:-44631
chr12	45373141	45374131	intergenic	NELL2:chr12:44902386-45307711:-:65996
chr12	45396896	45398215	intergenic	DBX2:chr12:45408455-45444882:-:-47857
chr12	45456682	45457828	intergenic	DBX2:chr12:45408455-45444882:-:12315
chr12	45826223	45827452	ANO6:chr12:45609803-45834187:+:Intron	ANO6:chr12:45609803-45834187:+:-217337
chr12	45854227	45856029	intergenic	ANO6:chr12:45609803-45834187:+:-246043
chr12	45910443	45911369	intergenic	ARID2:chr12:46123448-46301823:+:212655
chr12	45946165	45947629	intergenic	ARID2:chr12:46123448-46301823:+:177051
chr12	46003107	46004012	intergenic	ARID2:chr12:46123448-46301823:+:119723
chr12	46008363	46009524	intergenic	ARID2:chr12:46123448-46301823:+:114903
chr12	46303419	46304759	intergenic	SCAF11:chr12:46315831-46385903:-:-82159
chr12	46420450	46421338	intergenic	SCAF11:chr12:46315831-46385903:-:35076
chr12	46457883	46458857	intergenic	SCAF11:chr12:46315831-46385903:-:72278
chr12	46562326	46563030	intergenic	SLC38A1:chr12:46576846-46662795:-:-100055
chr12	47448164	47449122	intergenic	PCED1B:chr12:47473386-47630443:+:24402
chr12	47498554	47499345	PCED1B:chr12:47473386-47630443:+:Intron	AMIGO2:chr12:47469490-47473648:-:25422
chr12	47535031	47536006	PCED1B:chr12:47473386-47630443:+:Intron	AMIGO2:chr12:47469490-47473648:-:62015
chr12	47853399	47854376	intergenic	RPAP3:chr12:48057070-48099844:-:-246149
chr12	47956192	47957941	intergenic	RPAP3:chr12:48057070-48099844:-:-142229
chr12	47962842	47963940	intergenic	RPAP3:chr12:48057070-48099844:-:-136618
chr12	47967342	47968410	intergenic	RPAP3:chr12:48057070-48099844:-:-131908
chr12	48156226	48157087	SLC48A1:chr12:48147699-48172954:+:Intron;RAPGEF3:chr12:48131029-48164817:-:Intron	RAPGEF3:chr12:48131029-48164817:-:-7923
chr12	48525789	48526853	PFKM:chr12:48499706-48539887:+:Intron	PFKM:chr12:48499706-48539887:+:-26584
chr12	48994812	48996011	intergenic	LALBA:chr12:48961471-48963849:-:31790
chr12	49166960	49168183	ADCY6:chr12:49159981-49182820:-:Intron	ADCY6:chr12:49159981-49182820:-:-15005
chr12	49426414	49427675	KMT2D:chr12:49412758-49449107:-:CDS	PRKAG1:chr12:49396064-49412980:-:14268
chr12	50090932	50092372	FMNL3:chr12:50031724-50101197:-:Intron	FMNL3:chr12:50031724-50101197:-:-9824
chr12	50343282	50344431	AQP2:chr12:50344529-50352664:+:Promoter	AQP2:chr12:50344529-50352664:+:698
chr12	50513111	50514244	COX14:chr12:50505762-50514234:+:Intron	COX14:chr12:50505762-50514234:+:-7863
chr12	50860671	50861923	LARP4:chr12:50794592-50873779:+:Intron	DIP2B:chr12:50898890-51142450:+:37443
chr12	50952157	50953135	DIP2B:chr12:50898890-51142450:+:Intron	DIP2B:chr12:50898890-51142450:+:-53758
chr12	51087658	51088655	DIP2B:chr12:50898890-51142450:+:Intron	ATF1:chr12:51158075-51214905:+:69778
chr12	51815889	51816881	intergenic	GALNT6:chr12:51747537-51785193:-:31193
chr12	51937602	51938570	intergenic	SCN8A:chr12:51985020-52206648:+:47029
chr12	51968882	51969865	intergenic	SCN8A:chr12:51985020-52206648:+:15660
chr12	52068731	52069714	SCN8A:chr12:51985020-52206648:+:Intron	SCN8A:chr12:51985020-52206648:+:-83898
chr12	52196972	52198437	SCN8A:chr12:51985020-52206648:+:Intron	AC068987.1:chr12:52203789-52206636:+:6323
chr12	52860669	52862297	intergenic	KRT6C:chr12:52862300-52867569:-:-6316
chr12	52923256	52924614	intergenic	AC055736.1:chr12:52922915-52922980:+:-1366
chr12	53138622	53139616	intergenic	KRT76:chr12:53161939-53171129:-:-31975
chr12	54924886	54925963	NCKAP1L:chr12:54891495-54937726:+:CDS	PDE1B:chr12:54943134-54973023:+:17821
chr12	55229448	55230495	intergenic	TESPA1:chr12:55343865-55378456:-:-148348
chr12	55253455	55255435	intergenic	TESPA1:chr12:55343865-55378456:-:-124139
chr12	55264055	55265446	intergenic	TESPA1:chr12:55343865-55378456:-:-113448
chr12	55531799	55532800	intergenic	OR9K2:chr12:55523465-55524586:+:-9107
chr12	55674321	55675262	intergenic	OR6C6:chr12:55688072-55689016:-:-14163
chr12	55713382	55714583	OR6C1:chr12:55714346-55715408:+:Promoter	OR6C1:chr12:55714346-55715408:+:668
chr12	55829922	55830851	intergenic	OR6C76:chr12:55820038-55820976:+:-10058
chr12	55893498	55894614	intergenic	OR6C68:chr12:55886147-55887100:+:-7980
chr12	57140664	57141761	PRIM1:chr12:57125380-57146157:-:Intron	HSD17B6:chr12:57145945-57181520:+:4757
chr12	57240653	57241844	intergenic	SDR9C7:chr12:57316938-57328189:-:-86694
chr12	57248898	57249793	intergenic	SDR9C7:chr12:57316938-57328189:-:-78718
chr12	57273729	57275381	intergenic	SDR9C7:chr12:57316938-57328189:-:-54093
chr12	57611179	57612282	NXPH4:chr12:57610578-57620232:+:Intron	NXPH4:chr12:57610578-57620232:+:-1506
chr12	58307111	58309132	intergenic	XRCC6BP1:chr12:58335360-58351052:+:27473
chr12	58313527	58314906	intergenic	XRCC6BP1:chr12:58335360-58351052:+:21310
chr12	58497234	58498203	intergenic	XRCC6BP1:chr12:58335360-58351052:+:-162309
chr12	58499061	58500257	intergenic	XRCC6BP1:chr12:58335360-58351052:+:-164451
chr12	58532826	58533959	intergenic	XRCC6BP1:chr12:58335360-58351052:+:-198116
chr12	58954214	58955204	RP11-362K2.2:chr12:58937907-59206842:+:Intron	RP11-362K2.2:chr12:58937907-59206842:+:-16861
chr12	59000429	59001596	RP11-362K2.2:chr12:58937907-59206842:+:Intron	RP11-362K2.2:chr12:58937907-59206842:+:-63107
chr12	59165597	59166988	RP11-362K2.2:chr12:58937907-59206842:+:Intron	LRIG3:chr12:59265931-59314303:-:-148337
chr12	59269251	59270967	LRIG3:chr12:59265931-59314303:-:Intron	LRIG3:chr12:59265931-59314303:-:-43911
chr12	59527328	59528569	intergenic	LRIG3:chr12:59265931-59314303:-:213429
chr12	59825787	59826939	intergenic	RP11-272B17.2:chr12:59917059-59917965:-:-91460
chr12	62420024	62421055	FAM19A2:chr12:62102058-62653925:-:Intron	FAM19A2:chr12:62102058-62653925:-:-233605
chr12	62776570	62777555	USP15:chr12:62654119-62799899:+:Intron	MON2:chr12:62860597-62991363:+:83654
chr12	62881745	62882775	MON2:chr12:62860597-62991363:+:Intron	MON2:chr12:62860597-62991363:+:-21625
chr12	63216922	63217677	PPM1H:chr12:63037762-63328817:-:Intron	PPM1H:chr12:63037762-63328817:-:-111336
chr12	63292123	63293235	PPM1H:chr12:63037762-63328817:-:Intron	PPM1H:chr12:63037762-63328817:-:-35781
chr12	63512285	63513158	intergenic	AVPR1A:chr12:63539014-63543959:-:-31265
chr12	63651073	63652270	intergenic	AVPR1A:chr12:63539014-63543959:-:107889
chr12	63735346	63736263	intergenic	AVPR1A:chr12:63539014-63543959:-:191550
chr12	64116434	64117264	intergenic	DPY19L2:chr12:63952693-64062357:-:54727
chr12	64264941	64266196	SRGAP1:chr12:64238073-64541613:+:Intron	SRGAP1:chr12:64238073-64541613:+:-27320
chr12	64349888	64352114	SRGAP1:chr12:64238073-64541613:+:Intron	SRGAP1:chr12:64238073-64541613:+:-113684
chr12	64733142	64734114	C12orf56:chr12:64660217-64784972:-:Intron	C12orf56:chr12:64660217-64784972:-:-51308
chr12	64855306	64856234	TBK1:chr12:64845660-64895888:+:Intron	TBK1:chr12:64845660-64895888:+:-10043
chr12	65668338	65669866	intergenic	MSRB3:chr12:65672524-65881875:+:3147
chr12	65788432	65789494	MSRB3:chr12:65672524-65881875:+:Intron	MSRB3:chr12:65672524-65881875:+:-116454
chr12	65842647	65843689	MSRB3:chr12:65672524-65881875:+:Intron	MSRB3:chr12:65672524-65881875:+:-170288
chr12	66105750	66107208	intergenic	HMGA2:chr12:66217911-66360075:+:110982
chr12	66191767	66193059	intergenic	HMGA2:chr12:66217911-66360075:+:25034
chr12	66367577	66368901	intergenic	AC090673.2:chr12:66291518-66317967:-:50459
chr12	66651062	66652871	intergenic	HELB:chr12:66696360-66737423:+:43749
chr12	66941591	66943047	GRIP1:chr12:66765534-67197894:-:Intron	HELB:chr12:66696360-66737423:+:-246204
chr12	67226037	67227226	intergenic	GRIP1:chr12:66765534-67197894:-:28920
chr12	67251104	67252061	intergenic	GRIP1:chr12:66765534-67197894:-:53585
chr12	67377694	67379116	intergenic	GRIP1:chr12:66765534-67197894:-:180852
chr12	67568893	67569900	intergenic	CAND1:chr12:67663061-67713731:+:93581
chr12	67770075	67772172	intergenic	CAND1:chr12:67663061-67713731:+:-107453
chr12	67815278	67816479	intergenic	CAND1:chr12:67663061-67713731:+:-153061
chr12	67833517	67834897	intergenic	CAND1:chr12:67663061-67713731:+:-170819
chr12	67851429	67852622	intergenic	CAND1:chr12:67663061-67713731:+:-188705
[truncated: 8,000 more rows]

## Sheet: 工作表2
AccID	Symbol	Style
ENSG00000153993	SEMA3D	up
ENSG00000160179	ABCG1	up
ENSG00000142798	HSPG2	up
ENSG00000139318	DUSP6	up
ENSG00000112992	NNT	up
ENSG00000134250	NOTCH2	up
ENSG00000135439	AGAP2	up
ENSG00000109956	B3GAT1	up
ENSG00000171940	ZNF217	up
ENSG00000185567	AHNAK2	up
ENSG00000065534	MYLK	up
ENSG00000186260	MKL2	up
ENSG00000204262	COL5A2	up
ENSG00000109265	KIAA1211	up
ENSG00000186480	INSIG1	up
ENSG00000183496	MEX3B	up
ENSG00000136367	ZFHX2	up
ENSG00000263001	GTF2I	up
ENSG00000198890	PRMT6	up
ENSG00000225206	MIR137HG	up
ENSG00000115183	TANC1	up
ENSG00000186767	SPIN4	up
ENSG00000102531	FNDC3A	up
ENSG00000055609	KMT2C	up
ENSG00000152818	UTRN	up
ENSG00000152661	GJA1	up
ENSG00000185436	IFNLR1	up
ENSG00000143815	LBR	up
ENSG00000177822	LOC90768	up
ENSG00000074181	NOTCH3	up
ENSG00000153179	RASSF3	up
ENSG00000187498	COL4A1	up
ENSG00000121281	ADCY7	up
ENSG00000161681	SHANK1	up
ENSG00000001630	CYP51A1	up
ENSG00000100344	PNPLA3	up
ENSG00000060656	PTPRU	up
ENSG00000091409	ITGA6	up
ENSG00000158748	HTR6	up
ENSG00000135535	CD164	up
ENSG00000215447		up
ENSG00000143970	ASXL2	up
ENSG00000113161	HMGCR	up
ENSG00000198963	RORB	up
ENSG00000120696	KBTBD7	up
ENSG00000178947		up
ENSG00000134824	FADS2	up
ENSG00000131242	RAB11FIP4	up
ENSG00000183458		up
ENSG00000142549	IGLON5	up
ENSG00000133216	EPHB2	up
ENSG00000145147	SLIT2	up
ENSG00000118689	FOXO3	up
ENSG00000110422	HIPK3	up
ENSG00000145431	PDGFC	up
ENSG00000123384	LRP1	up
ENSG00000187605	TET3	up
ENSG00000168916	ZNF608	up
ENSG00000138448	ITGAV	up
ENSG00000171766	GATM	up
ENSG00000111674	ENO2	up
ENSG00000185920	PTCH1	up
ENSG00000140396	NCOA2	up
ENSG00000035403	VCL	up
ENSG00000181744	C3orf58	up
ENSG00000148225	WDR31	up
ENSG00000130856	ZNF236	up
ENSG00000173905	GOLIM4	up
ENSG00000143061	IGSF3	up
ENSG00000196132	MYT1	up
ENSG00000133026	MYH10	up
ENSG00000049239	H6PD	up
ENSG00000227051	C14orf132	up
ENSG00000124766	SOX4	up
ENSG00000144369	FAM171B	up
ENSG00000132470	ITGB4	up
ENSG00000121413	ZSCAN18	up
ENSG00000105426	PTPRS	up
ENSG00000123066	MED13L	up
ENSG00000169047	IRS1	up
ENSG00000186951	PPARA	up
ENSG00000125510	OPRL1	up
ENSG00000171368	TPPP	up
ENSG00000163683	SMIM14	up
ENSG00000181284	TMEM102	up
ENSG00000204186	ZDBF2	up
ENSG00000151240	DIP2C	up
ENSG00000068650	ATP11A	up
ENSG00000213888	LINC01521	up
ENSG00000115020	PIKFYVE	up
ENSG00000070182	SPTB	up
ENSG00000064393	HIPK2	up
ENSG00000157106	SMG1	up
ENSG00000124177	CHD6	up
ENSG00000180739	S1PR5	up
ENSG00000184489	PTP4A3	up
ENSG00000165572	KBTBD6	up
ENSG00000154358	OBSCN	up
ENSG00000101752	MIB1	up
ENSG00000198846	TOX	up
ENSG00000124212	PTGIS	up
ENSG00000251602	LOC100507437	up
ENSG00000197106	SLC6A17	up
ENSG00000132912	DCTN4	up
ENSG00000170011	MYRIP	up
ENSG00000184481	FOXO4	up
ENSG00000267278	MAP3K14-AS1	up
ENSG00000173542	MOB1B	up
ENSG00000089057	SLC23A2	up
ENSG00000100167	SEPT3	up
ENSG00000170915	PAQR8	up
ENSG00000085491	SLC25A24	up
ENSG00000128512	DOCK4	up
ENSG00000162738	VANGL2	up
ENSG00000084093	REST	up
ENSG00000165323	FAT3	up
ENSG00000277363	SRCIN1	up
ENSG00000053918	KCNQ1	up
ENSG00000205213	LGR4	up
ENSG00000198824	CHAMP1	up
ENSG00000170412	GPRC5C	up
ENSG00000173821	RNF213	up
ENSG00000013563	DNASE1L1	up
ENSG00000165821	SALL2	up
ENSG00000141639	MAPK4	up
ENSG00000150995	ITPR1	up
ENSG00000184678	HIST2H2BE	up
ENSG00000090013	BLVRB	up
ENSG00000214357	NEURL1B	up
ENSG00000100393	EP300	up
ENSG00000166734	CASC4	up
ENSG00000181827	RFX7	up
ENSG00000162378	ZYG11B	up
ENSG00000188021	UBQLN2	up
ENSG00000253729	PRKDC	up
ENSG00000106976	DNM1	up
ENSG00000100889	PCK2	up
ENSG00000169758	C15orf27	up
ENSG00000198911	SREBF2	up
ENSG00000023516	AKAP11	up
ENSG00000154118	JPH3	up
ENSG00000115306	SPTBN1	up
ENSG00000069424	KCNAB2	up
ENSG00000181192	DHTKD1	up
ENSG00000129993	CBFA2T3	up
ENSG00000125378	BMP4	up
ENSG00000164754	RAD21	up
ENSG00000146858	ZC3HAV1L	up
ENSG00000213079	SCAF8	up
ENSG00000088543	C3orf18	up
ENSG00000139182	CLSTN3	up
ENSG00000148773	MKI67	up
ENSG00000135776	ABCB10	up
ENSG00000167654	ATCAY	up
ENSG00000151692	RNF144A	up
ENSG00000096696	DSP	up
ENSG00000150938	CRIM1	up
ENSG00000159792	PSKH1	up
ENSG00000006468	ETV1	up
ENSG00000198087	CD2AP	up
ENSG00000177311	ZBTB38	up
ENSG00000169925	BRD3	up
ENSG00000128394	APOBEC3F	up
ENSG00000197535	MYO5A	up
ENSG00000169499	PLEKHA2	up
ENSG00000111961	SASH1	up
ENSG00000107863	ARHGAP21	up
ENSG00000020181	ADGRA2	up
ENSG00000198910	L1CAM	up
ENSG00000132970	WASF3	up
ENSG00000175318	GRAMD2	up
ENSG00000065060	UHRF1BP1	up
ENSG00000167680	SEMA6B	up
ENSG00000054654	SYNE2	up
ENSG00000274070	GATSL2	up
ENSG00000141027	NCOR1	up
ENSG00000144115	THNSL2	up
ENSG00000276644	DACH1	up
ENSG00000101445	PPP1R16B	up
ENSG00000130517	PGPEP1	up
ENSG00000174327	SLC16A13	up
ENSG00000099954	CECR2	up
ENSG00000180592	SKIDA1	up
ENSG00000141622	RNF165	up
ENSG00000075420	FNDC3B	up
ENSG00000085449	WDFY1	up
ENSG00000188636	LDOC1L	up
ENSG00000046604	DSG2	up
ENSG00000171634	BPTF	up
ENSG00000117016	RIMS3	up
ENSG00000100027	YPEL1	up
ENSG00000142784	WDTC1	up
ENSG00000187260	WDR86	up
ENSG00000073150	PANX2	up
ENSG00000150457	LATS2	up
ENSG00000072364	AFF4	up
ENSG00000169855	ROBO1	up
ENSG00000185585	OLFML2A	up
ENSG00000140836	ZFHX3	up
ENSG00000104067	TJP1	up
ENSG00000120063	GNA13	up
ENSG00000151135	TMEM263	up
ENSG00000171608	PIK3CD	up
ENSG00000124920	MYRF	up
ENSG00000162591	MEGF6	up
ENSG00000111276	CDKN1B	up
ENSG00000116675	DNAJC6	up
ENSG00000119401	TRIM32	up
ENSG00000165891	E2F7	up
ENSG00000144724	PTPRG	up
ENSG00000050165	DKK3	up
ENSG00000166575	TMEM135	up
ENSG00000177106	EPS8L2	up
ENSG00000113763	UNC5A	up
ENSG00000279407		up
ENSG00000196712	NF1	up
ENSG00000234444	ZNF736	up
ENSG00000111331	OAS3	up
ENSG00000112186	CAP2	up
ENSG00000143816	WNT9A	up
ENSG00000138439	FAM117B	up
ENSG00000149485	FADS1	up
ENSG00000272622		up
ENSG00000184117	NIPSNAP1	up
ENSG00000169710	FASN	up
ENSG00000152969	JAKMIP1	up
ENSG00000118898	PPL	up
ENSG00000114739	ACVR2B	up
ENSG00000069188	SDK2	up
ENSG00000179981	TSHZ1	up
ENSG00000172915	NBEA	up
ENSG00000145362	ANK2	up
ENSG00000120992	LYPLA1	up
ENSG00000126351	THRA	up
ENSG00000163788	SNRK	up
ENSG00000134324	LPIN1	up
ENSG00000143067	ZNF697	up
ENSG00000173706	HEG1	up
ENSG00000166479	TMX3	up
ENSG00000165475	CRYL1	up
ENSG00000198420	TCAF1	up
ENSG00000181104	F2R	up
ENSG00000183530	PRR14L	up
ENSG00000114796	KLHL24	up
ENSG00000150593	PDCD4	up
ENSG00000109705	NKX3-2	up
ENSG00000107331	ABCA2	up
ENSG00000123104	ITPR2	up
ENSG00000136485	DCAF7	up
ENSG00000162607	USP1	up
ENSG00000073670	ADAM11	up
ENSG00000105887	MTPN	up
ENSG00000128268	MGAT3	up
ENSG00000135679	MDM2	up
ENSG00000118058	KMT2A	up
ENSG00000136295	TTYH3	up
ENSG00000128165	ADM2	up
ENSG00000112182	BACH2	up
ENSG00000234616	JRK	up
ENSG00000033867	SLC4A7	up
ENSG00000164292	RHOBTB3	up
ENSG00000185650	ZFP36L1	up
ENSG00000116016	EPAS1	up
ENSG00000148400	NOTCH1	up
ENSG00000047634	SCML1	up
ENSG00000173273	TNKS	up
ENSG00000197081	IGF2R	up
ENSG00000138028	CGREF1	up
ENSG00000283050		up
ENSG00000186326	RGS9BP	up
ENSG00000112144	ICK	up
ENSG00000204947	ZNF425	up
ENSG00000092964	DPYSL2	up
ENSG00000133657	ATP13A3	up
ENSG00000107186	MPDZ	up
ENSG00000163995	ABLIM2	up
ENSG00000085224	ATRX	up
ENSG00000147133	TAF1	up
ENSG00000160285	LSS	up
ENSG00000185561	TLCD2	up
ENSG00000126217	MCF2L	up
ENSG00000108960	MMD	up
ENSG00000102908	NFAT5	up
ENSG00000165424	ZCCHC24	up
ENSG00000184634	MED12	up
ENSG00000247735		up
ENSG00000266947		up
ENSG00000129173	E2F8	up
ENSG00000266714	MYO15B	up
ENSG00000156650	KAT6B	up
ENSG00000177098	SCN4B	up
ENSG00000260852	FBXL19-AS1	up
ENSG00000197355	UAP1L1	up
ENSG00000177628	GBA	up
ENSG00000146122	DAAM2	up
ENSG00000157657	ZNF618	up
ENSG00000204682	CASC10	up
ENSG00000130294	KIF1A	up
ENSG00000078900	TP73	up
ENSG00000069702	TGFBR3	up
ENSG00000164056	SPRY1	up
ENSG00000117036	ETV3	up
ENSG00000143578	CREB3L4	up
ENSG00000131473	ACLY	up
ENSG00000176597	B3GNT5	up
ENSG00000175274	TP53I11	up
ENSG00000110237	ARHGEF17	up
ENSG00000143702	CEP170	up
ENSG00000153234	NR4A2	up
ENSG00000007402	CACNA2D2	up
ENSG00000135454	B4GALNT1	up
ENSG00000196535	MYO18A	up
ENSG00000149599	DUSP15	up
ENSG00000105605	CACNG7	up
ENSG00000168672	FAM84B	up
ENSG00000162194	LBHD1	up
ENSG00000136144	RCBTB1	up
ENSG00000105866	SP4	up
ENSG00000127483	HP1BP3	up
ENSG00000183250	LINC01547	up
ENSG00000196557	CACNA1H	up
ENSG00000163428	LRRC58	up
ENSG00000162522	KIAA1522	up
ENSG00000116539	ASH1L	up
ENSG00000153317	ASAP1	up
ENSG00000164976	KIAA1161	up
ENSG00000181409	AATK	up
ENSG00000139146	FAM60A	up
ENSG00000160233	LRRC3	up
ENSG00000148411	NACC2	up
ENSG00000125247	TMTC4	up
ENSG00000171992	SYNPO	up
ENSG00000118762	PKD2	up
ENSG00000133056	PIK3C2B	up
ENSG00000157450	RNF111	up
ENSG00000100934	SEC23A	up
ENSG00000169379	ARL13B	up
ENSG00000128923	FAM63B	up
ENSG00000071242	RPS6KA2	up
ENSG00000144824	PHLDB2	up
ENSG00000112406	HECA	up
ENSG00000076108	BAZ2A	up
ENSG00000131016	AKAP12	up
ENSG00000225968	ELFN1	up
ENSG00000182095	TNRC18	up
ENSG00000181904	C5orf24	up
ENSG00000230699	LOC284600	up
ENSG00000159842	ABR	up
ENSG00000230513	THAP7-AS1	up
ENSG00000131069	ACSS2	up
ENSG00000134602	STK26	up
ENSG00000253719	ATXN7L3B	up
ENSG00000167291	TBC1D16	up
ENSG00000146648	EGFR	up
ENSG00000165801	ARHGEF40	up
ENSG00000248092		up
ENSG00000176533	GNG7	up
ENSG00000166398	KIAA0355	up
ENSG00000251661		up
ENSG00000185950	IRS2	up
ENSG00000180535	BHLHA15	up
ENSG00000189266	PNRC2	up
ENSG00000104901	DKKL1	up
ENSG00000130584	ZBTB46	up
ENSG00000020577	SAMD4A	up
ENSG00000183762	KREMEN1	up
ENSG00000184916	JAG2	up
ENSG00000112531	QKI	up
ENSG00000166025	AMOTL1	up
ENSG00000085185	BCORL1	up
ENSG00000054965	FAM168A	up
ENSG00000074211	PPP2R2C	up
ENSG00000140199	SLC12A6	up
ENSG00000223459		up
ENSG00000109436	TBC1D9	up
ENSG00000188211	NCR3LG1	up
ENSG00000140262	TCF12	up
ENSG00000167107	ACSF2	up
ENSG00000012660	ELOVL5	up
ENSG00000197822	OCLN	up
ENSG00000135482	ZC3H10	up
ENSG00000155034	FBXL18	up
ENSG00000148516	ZEB1	up
ENSG00000168209	DDIT4	up
ENSG00000111145	ELK3	up
ENSG00000204516	MICB	up
ENSG00000253304	TMEM200B	up
ENSG00000172716	SLFN11	up
ENSG00000212907	ND4L	up
ENSG00000124198	ARFGEF2	up
ENSG00000158828	PINK1	up
ENSG00000106261	ZKSCAN1	up
ENSG00000056097	ZFR	up
ENSG00000103742	IGDCC4	up
ENSG00000197121	PGAP1	up
ENSG00000108813	DLX4	up
ENSG00000100154	TTC28	up
ENSG00000116990	MYCL	up
ENSG00000137693	YAP1	up
ENSG00000166147	FBN1	up
ENSG00000139428	MMAB	up
ENSG00000127946	HIP1	up
ENSG00000100580	TMED8	up
ENSG00000126821	SGPP1	up
ENSG00000125457	MIF4GD	up
ENSG00000050405	LIMA1	up
ENSG00000110786	PTPN5	up
ENSG00000131389	SLC6A6	up
ENSG00000065243	PKN2	up
ENSG00000170759	KIF5B	up
ENSG00000083168	KAT6A	up
ENSG00000157227	MMP14	up
ENSG00000228544	CCDC183-AS1	up
ENSG00000218336	TENM3	up
ENSG00000172840	PDP2	up
ENSG00000143409	FAM63A	up
ENSG00000073464	CLCN4	up
ENSG00000138593	SECISBP2L	up
ENSG00000267886		up
ENSG00000138336	TET1	up
ENSG00000152104	PTPN14	up
ENSG00000260267		up
ENSG00000162885	B3GALNT2	up
ENSG00000130287	NCAN	up
ENSG00000257337	LOC283335	up
ENSG00000198961	PJA2	up
ENSG00000102081	FMR1	up
ENSG00000146281	PM20D2	up
ENSG00000095539	SEMA4G	up
ENSG00000101577	LPIN2	up
ENSG00000203880	PCMTD2	up
ENSG00000130396	MLLT4	up
ENSG00000178184	PARD6G	up
ENSG00000160602	NEK8	up
ENSG00000110395	CBL	up
ENSG00000116852	KIF21B	up
ENSG00000112624	GLTSCR1L	up
ENSG00000240694	PNMA2	up
ENSG00000136111	TBC1D4	up
ENSG00000177463	NR2C2	up
ENSG00000176105	YES1	up
ENSG00000175155	YPEL2	up
ENSG00000151693	ASAP2	up
ENSG00000186998	EMID1	up
ENSG00000095370	SH2D3C	up
ENSG00000139517	LNX2	up
ENSG00000116984	MTR	up
ENSG00000155974	GRIP1	up
ENSG00000166783	KIAA0430	up
ENSG00000160007	ARHGAP35	up
ENSG00000100852	ARHGAP5	up
ENSG00000075275	CELSR1	up
ENSG00000034677	RNF19A	up
ENSG00000259439		up
ENSG00000181218	HIST3H2A	up
ENSG00000260285		up
ENSG00000139926	FRMD6	up
ENSG00000143751	SDE2	up
ENSG00000268858		up
ENSG00000108389	MTMR4	up
ENSG00000103994	ZNF106	up
ENSG00000183569	SERHL2	up
ENSG00000203668	CHML	up
ENSG00000131196	NFATC1	up
ENSG00000196972	SMIM10L2B	up
ENSG00000266074	BAHCC1	up
ENSG00000126259	KIRREL2	up
ENSG00000100503	NIN	up
ENSG00000130775	THEMIS2	up
ENSG00000172893	DHCR7	up
ENSG00000249242	TMEM150C	up
ENSG00000158636	C11orf30	up
ENSG00000180357	ZNF609	up
ENSG00000146842	TMEM209	up
ENSG00000198363	ASPH	up
ENSG00000103657	HERC1	up
ENSG00000149212	SESN3	up
ENSG00000119632	IFI27L2	up
ENSG00000142611	PRDM16	up
ENSG00000189339	SLC35E2B	up
ENSG00000171105	INSR	up
ENSG00000173801	JUP	up
ENSG00000169504	CLIC4	up
ENSG00000154639	CXADR	up
ENSG00000171444	MCC	up
ENSG00000173517	PEAK1	up
ENSG00000228274		up
ENSG00000162337	LRP5	up
ENSG00000172493	AFF1	up
ENSG00000196526	AFAP1	up
ENSG00000165300	SLITRK5	up
ENSG00000105668	UPK1A	up
ENSG00000100439	ABHD4	up
ENSG00000108797	CNTNAP1	up
ENSG00000134086	VHL	up
ENSG00000230454		up
ENSG00000107819	SFXN3	up
ENSG00000173227	SYT12	up
ENSG00000149639	SOGA1	up
ENSG00000177000	MTHFR	up
ENSG00000119711	ALDH6A1	up
ENSG00000160200	CBS	up
ENSG00000196358	NTNG2	up
ENSG00000273033	LOC100129550	up
ENSG00000174197	MGA	up
ENSG00000172007	RAB33B	up
ENSG00000167740	CYB5D2	up
ENSG00000197587	DMBX1	up
ENSG00000129946	SHC2	up
ENSG00000185900	POMK	up
ENSG00000275832	ARHGAP23	up
ENSG00000078687	TNRC6C	up
ENSG00000024526	DEPDC1	up
ENSG00000131409	LRRC4B	up
ENSG00000151208	DLG5	up
ENSG00000131725	WDR44	up
ENSG00000158966	CACHD1	up
ENSG00000139613	SMARCC2	up
ENSG00000165698	C9orf9	up
ENSG00000138660	AP1AR	up
ENSG00000164142	FAM160A1	up
ENSG00000124217	MOCS3	up
ENSG00000134758	RNF138	up
ENSG00000106665	CLIP2	up
ENSG00000117643	MAN1C1	up
ENSG00000104833	TUBB4A	up
ENSG00000142794	NBPF3	up
ENSG00000168676	KCTD19	up
ENSG00000170325	PRDM10	up
ENSG00000242498	ARPIN	up
ENSG00000244675	LOC100507033	up
ENSG00000060642	PIGV	up
ENSG00000131711	MAP1B	up
ENSG00000151322	NPAS3	up
ENSG00000163104	SMARCAD1	up
ENSG00000129003	VPS13C	up
ENSG00000196730	DAPK1	up
ENSG00000157851	DPYSL5	up
ENSG00000274180	NATD1	up
ENSG00000267309	LOC728752	up
ENSG00000176624	MEX3C	up
ENSG00000224914		up
ENSG00000168769	TET2	up
ENSG00000095564	BTAF1	up
ENSG00000105928	DFNA5	up
ENSG00000065029	ZNF76	up
ENSG00000215424	MCM3AP-AS1	up
ENSG00000174010	KLHL15	up
ENSG00000198879	SFMBT2	up
ENSG00000197724	PHF2	up
ENSG00000143324	XPR1	up
ENSG00000086300	SNX10	up
ENSG00000163820	FYCO1	up
ENSG00000177854	TMEM187	up
ENSG00000102189	EEA1	up
ENSG00000178567	EPM2AIP1	up
ENSG00000109458	GAB1	up
ENSG00000107282	APBA1	up
ENSG00000107164	FUBP3	up
ENSG00000243156	MICAL3	up
ENSG00000005249	PRKAR2B	up
ENSG00000123191	ATP7B	up
ENSG00000134532	SOX5	up
ENSG00000116747	TROVE2	up
ENSG00000181790	ADGRB1	up
ENSG00000134313	KIDINS220	up
ENSG00000179292	TMEM151A	up
ENSG00000264247	LINC00909	up
ENSG00000134569	LRP4	up
ENSG00000100307	CBX7	up
ENSG00000188322	SBK1	up
ENSG00000186994	KANK3	up
ENSG00000106789	CORO2A	up
ENSG00000163558	PRKCI	up
ENSG00000198915	RASGEF1A	up
ENSG00000070018	LRP6	up
ENSG00000170456	DENND5B	up
ENSG00000131374	TBC1D5	up
ENSG00000163939	PBRM1	up
ENSG00000078804	TP53INP2	up
ENSG00000165097	KDM1B	up
ENSG00000066926	FECH	up
ENSG00000196810		up
ENSG00000205269	TMEM170B	up
ENSG00000143674	KIAA1804	up
ENSG00000071537	SEL1L	up
ENSG00000005882	PDK2	up
ENSG00000104892	KLC3	up
ENSG00000160539	PPAPDC3	up
ENSG00000137845	ADAM10	up
ENSG00000230359		up
ENSG00000100644	HIF1A	up
ENSG00000064309	CDON	up
ENSG00000123636	BAZ2B	up
ENSG00000149809	TM7SF2	up
ENSG00000099194	SCD	up
ENSG00000127481	UBR4	up
ENSG00000260552	LOC101927809	up
ENSG00000123091	RNF11	up
ENSG00000166546	BEAN1	up
ENSG00000132466	ANKRD17	up
ENSG00000187079	TEAD1	up
ENSG00000157107	FCHO2	up
ENSG00000138386	NAB1	up
ENSG00000141750	STAC2	up
ENSG00000180354	MTURN	up
ENSG00000198589	LRBA	up
ENSG00000021300	PLEKHB1	up
ENSG00000130762	ARHGEF16	up
ENSG00000188994	ZNF292	up
ENSG00000113328	CCNG1	up
ENSG00000108021	FAM208B	up
ENSG00000160111	CPAMD8	up
ENSG00000107789	MINPP1	up
ENSG00000189079	ARID2	up
ENSG00000120693	SMAD9	up
ENSG00000068831	RASGRP2	up
ENSG00000279561		up
ENSG00000187189	TSPYL4	up
ENSG00000116406	EDEM3	up
ENSG00000125827	TMX4	up
ENSG00000141232	TOB1	up
ENSG00000067900	ROCK1	up
ENSG00000101751	POLI	up
ENSG00000132356	PRKAA1	up
ENSG00000167548	KMT2D	up
ENSG00000073910	FRY	up
ENSG00000187266	EPOR	up
ENSG00000270872		up
ENSG00000144712	CAND2	up
ENSG00000120899	PTK2B	up
ENSG00000230109		up
ENSG00000167552	TUBA1A	up
ENSG00000107679	PLEKHA1	up
ENSG00000115355	CCDC88A	up
ENSG00000182158	CREB3L2	up
ENSG00000092871	RFFL	up
ENSG00000124257	NEURL2	up
ENSG00000130164	LDLR	up
ENSG00000164951	PDP1	up
ENSG00000151320	AKAP6	up
ENSG00000058272	PPP1R12A	up
ENSG00000124782	RREB1	up
ENSG00000170365	SMAD1	up
ENSG00000138759	FRAS1	up
ENSG00000237517	DGCR5	up
ENSG00000102034	ELF4	up
ENSG00000111371	SLC38A1	up
ENSG00000169604	ANTXR1	up
ENSG00000163625	WDFY3	up
ENSG00000179604	CDC42EP4	up
ENSG00000122966	CIT	up
ENSG00000143315	PIGM	up
ENSG00000149557	FEZ1	up
ENSG00000164715	LMTK2	up
ENSG00000143079	CTTNBP2NL	up
ENSG00000157224	CLDN12	up
ENSG00000021762	OSBPL5	up
ENSG00000176406	RIMS2	up
ENSG00000074621	SLC24A1	up
ENSG00000115226	FNDC4	up
ENSG00000143028	SYPL2	up
ENSG00000250091	DNAH10OS	up
ENSG00000197557	TTC30A	up
ENSG00000196782	MAML3	up
ENSG00000103479	RBL2	up
ENSG00000164211	STARD4	up
ENSG00000021574	SPAST	up
ENSG00000168280	KIF5C	up
ENSG00000260630	SNAI3-AS1	up
ENSG00000183161	FANCF	up
ENSG00000153561	RMND5A	up
ENSG00000130449	ZSWIM6	up
ENSG00000181826	RELL1	up
ENSG00000215883	CYB5RL	up
ENSG00000139714	MORN3	up
ENSG00000105088	OLFM2	up
ENSG00000198133	TMEM229B	up
ENSG00000139514	SLC7A1	up
ENSG00000168542	COL3A1	up
ENSG00000188766	SPRED3	up
ENSG00000175582	RAB6A	up
ENSG00000179523		up
ENSG00000197147	LRRC8B	up
ENSG00000230487	PSMG3-AS1	up
ENSG00000123643	SLC36A1	up
ENSG00000114450	GNB4	up
ENSG00000054179	ENTPD2	up
ENSG00000119139	TJP2	up
ENSG00000178700	DHFRL1	up
ENSG00000198315	ZKSCAN8	up
ENSG00000113916	BCL6	up
ENSG00000170340	B3GNT2	up
ENSG00000176244	ACBD7	up
ENSG00000254389	RHPN1-AS1	up
ENSG00000139835	GRTP1	up
ENSG00000180758	GPR157	up
ENSG00000165240	ATP7A	up
ENSG00000167625	ZNF526	up
ENSG00000234684	SDCBP2-AS1	up
ENSG00000049246	PER3	up
ENSG00000157570	TSPAN18	up
ENSG00000137942	FNBP1L	up
ENSG00000162688	AGL	up
ENSG00000180336	C17orf104	up
ENSG00000135074	ADAM19	up
ENSG00000132825	PPP1R3D	up
ENSG00000117479	SLC19A2	up
ENSG00000154319	FAM167A	up
ENSG00000088387	DOCK9	up
ENSG00000118513	MYB	up
ENSG00000066468	FGFR2	up
ENSG00000163590	PPM1L	up
ENSG00000120137	PANK3	up
ENSG00000005483	KMT2E	up
ENSG00000111817	DSE	up
ENSG00000101265	RASSF2	up
ENSG00000197385	ZNF860	up
ENSG00000213694	S1PR3	up
ENSG00000137094	DNAJB5	up
ENSG00000183044	ABAT	up
ENSG00000100242	SUN2	up
ENSG00000170500	LONRF2	up
ENSG00000198964	SGMS1	up
ENSG00000161682	FAM171A2	up
ENSG00000023287	RB1CC1	up
ENSG00000108506	INTS2	up
ENSG00000102181	CD99L2	up
ENSG00000152223	EPG5	up
ENSG00000143847	PPFIA4	up
ENSG00000162804	SNED1	up
ENSG00000134352	IL6ST	up
ENSG00000135299	ANKRD6	up
ENSG00000048392	RRM2B	up
ENSG00000164171	ITGA2	up
ENSG00000146247	PHIP	up
ENSG00000136231	IGF2BP3	up
ENSG00000273117		up
ENSG00000149679	CABLES2	up
ENSG00000156531	PHF6	up
ENSG00000122592	HOXA7	up
ENSG00000214106	PAXIP1-AS2	up
ENSG00000198642	KLHL9	up
ENSG00000164061	BSN	up
ENSG00000128266	GNAZ	up
ENSG00000123575	FAM199X	up
ENSG00000197180	CH17-340M24.3	up
ENSG00000166689	PLEKHA7	up
ENSG00000054523	KIF1B	up
ENSG00000213853	EMP2	up
ENSG00000116903	EXOC8	up
ENSG00000114573	ATP6V1A	up
ENSG00000010818	HIVEP2	up
ENSG00000072121	ZFYVE26	up
ENSG00000163884	KLF15	up
ENSG00000237036		up
ENSG00000241648	CADM2-AS2	up
ENSG00000088305	DNMT3B	up
ENSG00000112379	ARFGEF3	up
ENSG00000187792	ZNF70	up
ENSG00000111644	ACRBP	up
ENSG00000119042	SATB2	up
ENSG00000234690	LOC101927043	up
ENSG00000167191	GPRC5B	up
ENSG00000156030	ELMSAN1	up
ENSG00000173349	SFT2D3	up
ENSG00000111885	MAN1A1	up
ENSG00000111249	CUX2	up
ENSG00000239521	GATS	up
ENSG00000089723	OTUB2	up
ENSG00000129757	CDKN1C	up
ENSG00000153832	FBXO36	up
ENSG00000147394	ZNF185	up
ENSG00000163346	PBXIP1	up
ENSG00000116574	RHOU	up
ENSG00000161082	CELF5	up
ENSG00000229422		up
ENSG00000196890	HIST3H2BB	up
ENSG00000178074	C2orf69	up
ENSG00000175938	ORAI3	up
ENSG00000118263	KLF7	up
ENSG00000138613	APH1B	up
ENSG00000104765	BNIP3L	up
ENSG00000179029	TMEM107	up
ENSG00000166816	LDHD	up
ENSG00000136378	ADAMTS7	up
ENSG00000197558	SSPO	up
ENSG00000087258	GNAO1	up
ENSG00000267296	CEBPA-AS1	up
ENSG00000168350	DEGS2	up
ENSG00000136536	MARCH7	up
ENSG00000121104	FAM117A	up
ENSG00000166068	SPRED1	up
ENSG00000137145	DENND4C	up
ENSG00000183853	KIRREL	up
ENSG00000170989	S1PR1	up
ENSG00000168135	KCNJ4	up
ENSG00000106799	TGFBR1	up
ENSG00000102780	DGKH	up
ENSG00000066032	CTNNA2	up
ENSG00000174989	FBXW8	up
ENSG00000147100	SLC16A2	up
ENSG00000138678	GPAT3	up
ENSG00000224424	PRKAR2A-AS1	up
ENSG00000169635	HIC2	up
ENSG00000179859	LOC284023	up
ENSG00000114331	ACAP2	up
ENSG00000054690	PLEKHH1	up
ENSG00000205746		up
ENSG00000178996	SNX18	up
ENSG00000165244	ZNF367	up
ENSG00000165795	NDRG2	up
ENSG00000243479	MNX1-AS1	up
ENSG00000165879	FRAT1	up
ENSG00000198743	SLC5A3	up
ENSG00000124496	TRERF1	up
ENSG00000161653	NAGS	up
ENSG00000197714	ZNF460	up
ENSG00000139344	AMDHD1	up
ENSG00000069812	HES2	up
ENSG00000052795	FNIP2	up
ENSG00000114251	WNT5A	up
ENSG00000066557	LRRC40	up
ENSG00000113594	LIFR	up
ENSG00000006756	ARSD	up
ENSG00000249348	UGDH-AS1	up
ENSG00000011405	PIK3C2A	up
ENSG00000265660	MIR4664	up
ENSG00000270977		up
ENSG00000185728	YTHDF3	up
ENSG00000253741	LOC100288181	up
ENSG00000273136	NBPF26	up
ENSG00000179627	ZBTB42	up
ENSG00000165171	WBSCR27	up
ENSG00000135519	KCNH3	up
ENSG00000184675	AMER1	up
ENSG00000119314	PTBP3	up
ENSG00000146950	SHROOM2	up
ENSG00000272031	ANKRD34A	up
ENSG00000141655	TNFRSF11A	up
ENSG00000164300	SERINC5	up
ENSG00000162104	ADCY9	up
ENSG00000099365	STX1B	up
ENSG00000163635	ATXN7	up
ENSG00000119508	NR4A3	up
ENSG00000116544	DLGAP3	up
ENSG00000198718	FAM179B	up
ENSG00000225530		up
ENSG00000156671	SAMD8	up
ENSG00000012174	MBTPS2	up
ENSG00000008441	NFIX	up
ENSG00000065413	ANKRD44	up
ENSG00000103316	CRYM	up
ENSG00000066739	ATG2B	up
ENSG00000141526	SLC16A3	up
ENSG00000151612	ZNF827	up
ENSG00000130119	GNL3L	up
ENSG00000178202	KDELC2	up
ENSG00000198624	CCDC69	up
ENSG00000117602	RCAN3	up
ENSG00000149634	SPATA25	up
ENSG00000188647	PTAR1	up
ENSG00000196369	SRGAP2B	up
ENSG00000133794	ARNTL	up
ENSG00000236700		up
ENSG00000181585	TMIE	up
ENSG00000026652	AGPAT4	up
ENSG00000118496	FBXO30	up
ENSG00000145743	FBXL17	up
ENSG00000184254	ALDH1A3	up
ENSG00000235823		up
ENSG00000188559	RALGAPA2	up
ENSG00000260404		up
ENSG00000255121		up
ENSG00000107902	LHPP	up
ENSG00000167964	RAB26	up
ENSG00000101972	STAG2	up
ENSG00000107731	UNC5B	up
ENSG00000115902	SLC1A4	up
ENSG00000140398	NEIL1	up
ENSG00000183808	RBM12B	up
ENSG00000080603	SRCAP	up
ENSG00000145703	IQGAP2	up
ENSG00000036054	TBC1D23	up
ENSG00000038219	BOD1L1	up
ENSG00000111912	NCOA7	up
ENSG00000105289	TJP3	up
ENSG00000204642	HLA-F	up
ENSG00000204252	HLA-DOA	up
ENSG00000157514	TSC22D3	up
ENSG00000260233		up
ENSG00000143867	OSR1	up
ENSG00000197429	IPP	up
ENSG00000215256	DHRS4-AS1	up
ENSG00000256663		up
ENSG00000197183	NOL4L	up
ENSG00000184497	TMEM255B	up
ENSG00000065361	ERBB3	up
ENSG00000275111	ZNF2	up
ENSG00000213904	LIPE-AS1	up
ENSG00000124374	PAIP2B	up
ENSG00000102221	JADE3	up
ENSG00000172794	RAB37	up
ENSG00000188060	RAB42	up
ENSG00000167065	DUSP18	up
ENSG00000083857	FAT1	up
ENSG00000109738	GLRB	up
ENSG00000125354	SEPT6	up
ENSG00000149313	AASDHPPT	up
ENSG00000109686	SH3D19	up
ENSG00000259431	THTPA	up
ENSG00000171119	NRTN	up
ENSG00000152894	PTPRK	up
ENSG00000267147	LOC101928845	up
ENSG00000239779	WBP1	up
ENSG00000224165	DNAJC27-AS1	up
ENSG00000230555	LOC105378272	up
ENSG00000075643	MOCOS	up
ENSG00000073849	ST6GAL1	up
ENSG00000001461	NIPAL3	up
ENSG00000165417	GTF2A1	up
ENSG00000167861	HID1	up
ENSG00000277182	LOC100287808	up
ENSG00000271122		up
ENSG00000181201		up
ENSG00000126016	AMOT	up
ENSG00000280355		up
ENSG00000072195	SPEG	up
ENSG00000215790	SLC35E2	up
ENSG00000118200	CAMSAP2	up
ENSG00000129159	KCNC1	up
ENSG00000106688	SLC1A1	up
ENSG00000104369	JPH1	up
ENSG00000136925	TSTD2	up
ENSG00000205771	CATSPER2P1	up
ENSG00000278864		up
ENSG00000273382		up
ENSG00000142235	LMTK3	up
ENSG00000273253		up
ENSG00000007237	GAS7	up
ENSG00000152409	JMY	up
ENSG00000133466	C1QTNF6	up
ENSG00000068078	FGFR3	up
ENSG00000163704	PRRT3	up
ENSG00000249896		up
ENSG00000147862	NFIB	up
ENSG00000141314	RHBDL3	up
ENSG00000095015	MAP3K1	up
ENSG00000187955	COL14A1	up
ENSG00000171798	KNDC1	up
ENSG00000167100	SAMD14	up
ENSG00000197321	SVIL	up
ENSG00000187801	ZFP69B	up
ENSG00000146414	SHPRH	up
ENSG00000198265	HELZ	up
ENSG00000053254	FOXN3	up
ENSG00000175595	ERCC4	up
ENSG00000168214	RBPJ	up
ENSG00000116983	HPCAL4	up
ENSG00000196670	ZFP62	up
ENSG00000056998	GYG2	up
ENSG00000156875	HIAT1	up
ENSG00000165434	PGM2L1	up
ENSG00000049130	KITLG	up
ENSG00000225264		up
ENSG00000100625	SIX4	up
ENSG00000146278	PNRC1	up
ENSG00000144893	MED12L	up
ENSG00000018408	WWTR1	up
ENSG00000132821	VSTM2L	up
ENSG00000040608	RTN4R	up
ENSG00000242588		up
ENSG00000145675	PIK3R1	up
ENSG00000152601	MBNL1	up
ENSG00000112812	PRSS16	up
ENSG00000156273	BACH1	up
ENSG00000242732	RGAG4	up
ENSG00000198039	ZNF273	up
ENSG00000118454	ANKRD13C	up
ENSG00000150054	MPP7	up
ENSG00000009413	REV3L	up
ENSG00000037280	FLT4	up
ENSG00000275765	LOC100652758	up
ENSG00000247121		up
ENSG00000261379		up
ENSG00000253305	PCDHGB6	up
ENSG00000223478	LOC100506100	up
ENSG00000213918	DNASE1	up
ENSG00000138641	HERC3	up
ENSG00000139737	SLAIN1	up
ENSG00000147650	LRP12	up
ENSG00000258457		up
ENSG00000146757	ZNF92	up
ENSG00000178229	ZNF543	up
ENSG00000155850	SLC26A2	up
ENSG00000234996	LOC148709	up
ENSG00000132801	ZSWIM3	up
ENSG00000101255	TRIB3	up
ENSG00000143390	RFX5	up
ENSG00000120690	ELF1	up
ENSG00000163975	MFI2	up
ENSG00000121753	ADGRB2	up
ENSG00000139354	GAS2L3	up
ENSG00000179331	RAB39A	up
ENSG00000119138	KLF9	up
ENSG00000262227		up
ENSG00000112419	PHACTR2	up
ENSG00000205765	C5orf51	up
ENSG00000151690	MFSD6	up
ENSG00000188554	NBR1	up
ENSG00000261308		up
ENSG00000262879	LOC101927060	up
ENSG00000119681	LTBP2	up
ENSG00000118160	SLC8A2	up
ENSG00000155111	CDK19	up
ENSG00000095321	CRAT	up
ENSG00000226510	UPK1A-AS1	up
ENSG00000246465		up
ENSG00000131019	ULBP3	up
ENSG00000277142		up
ENSG00000091039	OSBPL8	up
ENSG00000170802	FOXN2	up
ENSG00000170873	MTSS1	up
ENSG00000167642	SPINT2	up
ENSG00000170153	RNF150	up
ENSG00000179277		up
ENSG00000231993		up
ENSG00000183248	PRR36	up
ENSG00000183186	C2CD4C	up
ENSG00000139971	C14orf37	up
ENSG00000221890	NPTXR	up
ENSG00000137558	PI15	up
ENSG00000086506	HBQ1	up
ENSG00000134698	AGO4	up
ENSG00000135643	KCNMB4	up
ENSG00000268575		up
ENSG00000139209	SLC38A4	up
ENSG00000104093	DMXL2	up
ENSG00000008083	JARID2	up
ENSG00000196967	ZNF585A	up
ENSG00000174839	DENND6A	up
ENSG00000142459	EVI5L	up
ENSG00000076321	KLHL20	up
ENSG00000091136	LAMB1	up
ENSG00000059758	CDK17	up
ENSG00000157625	TAB3	up
ENSG00000196220	SRGAP3	up
ENSG00000268119		up
ENSG00000166278	C2	up
ENSG00000256116		up
ENSG00000196865	NHLRC2	up
ENSG00000248103		up
ENSG00000235592		up
ENSG00000143224	PPOX	up
ENSG00000108187	PBLD	up
ENSG00000113595	TRIM23	up
ENSG00000183929		up
ENSG00000275793	RIMBP3	up
ENSG00000151276	MAGI1	up
ENSG00000272902	LOC100506286	up
ENSG00000233922		up
ENSG00000186472	PCLO	up
ENSG00000239407		up
ENSG00000137414	FAM8A1	up
ENSG00000114439	BBX	up
ENSG00000143344	RGL1	up
ENSG00000184619	KRBA2	up
ENSG00000149346	SLX4IP	up
ENSG00000165633	VSTM4	up
ENSG00000085117	CD82	up
ENSG00000179899		up
ENSG00000171448	ZBTB26	up
ENSG00000132003	ZSWIM4	up
ENSG00000149150	SLC43A1	up
ENSG00000131375	CAPN7	up
ENSG00000066422	ZBTB11	up
ENSG00000063438	AHRR	up
ENSG00000003147	ICA1	up
ENSG00000228436	LOC105378663	up
ENSG00000177337		up
ENSG00000162636	FAM102B	up
ENSG00000261777	LOC100506083	up
ENSG00000096717	SIRT1	up
ENSG00000180767	CHST13	up
ENSG00000179941	BBS10	up
ENSG00000007255	TRAPPC6A	up
ENSG00000138944	KIAA1644	up
ENSG00000061337	LZTS1	up
ENSG00000235863	B3GALT4	up
ENSG00000235423	LOC105370040	up
ENSG00000104517	UBR5	up
ENSG00000280187		up
ENSG00000196787	HIST1H2AI	up
ENSG00000276791		up
ENSG00000167487	KLHL26	up
ENSG00000129566	TEP1	up
ENSG00000109654	TRIM2	up
ENSG00000198814	GK	up
ENSG00000161328	LRRC56	up
ENSG00000254221	PCDHGB1	up
ENSG00000229368		up
ENSG00000129315	CCNT1	up
ENSG00000213626	LBH	up
ENSG00000198018	ENTPD7	up
ENSG00000248685		up
ENSG00000119227	PIGZ	up
ENSG00000189221	MAOA	up
ENSG00000164118	CEP44	up
ENSG00000116191	RALGPS2	up
ENSG00000197013	ZNF429	up
ENSG00000271013		up
ENSG00000235092	ID2-AS1	up
ENSG00000161298	ZNF382	up
ENSG00000266208		up
ENSG00000140044	JDP2	up
ENSG00000280594		up
ENSG00000268061	NAPA-AS1	up
ENSG00000196792	STRN3	up
ENSG00000106006	HOXA6	up
ENSG00000103089	FA2H	up
ENSG00000272556		up
ENSG00000139793	MBNL2	up
ENSG00000198908	BHLHB9	up
ENSG00000229212		up
ENSG00000162702	ZNF281	up
ENSG00000119397	CNTRL	up
ENSG00000168477	TNXB	up
ENSG00000114166	KAT2B	up
ENSG00000108821	COL1A1	up
ENSG00000076706	MCAM	up
ENSG00000115112	TFCP2L1	up
ENSG00000188419	CHM	up
ENSG00000136449	MYCBPAP	up
ENSG00000174738	NR1D2	up
ENSG00000189120	SP6	up
ENSG00000255545		up
ENSG00000205041		up
ENSG00000165553	NGB	up
ENSG00000152475	ZNF837	up
ENSG00000105856	HBP1	up
ENSG00000196950	SLC39A10	up
ENSG00000177888	ZBTB41	up
ENSG00000164849	GPR146	up
ENSG00000185278	ZBTB37	up
ENSG00000175548	ALG10B	up
ENSG00000196263	ZNF471	up
ENSG00000249087	ZNF436-AS1	up
ENSG00000233593	LOC149351	up
ENSG00000253898	LINC01419	up
ENSG00000213462	ERV3-1	up
ENSG00000100592	DAAM1	up
ENSG00000196604	POTEF	up
ENSG00000119938	PPP1R3C	up
ENSG00000152377	SPOCK1	up
ENSG00000153130	SCOC	up
ENSG00000215374	FAM66B	up
ENSG00000136051	KIAA1033	up
ENSG00000234432		up
ENSG00000162551	ALPL	up
ENSG00000159733	ZFYVE28	up
ENSG00000168944	CEP120	up
ENSG00000113615	SEC24A	up
ENSG00000214425		up
ENSG00000171435	KSR2	up
ENSG00000236829	LOC100134368	up
ENSG00000258056	LOC105369779	up
ENSG00000184185	KCNJ12	up
ENSG00000010704	HFE	up
ENSG00000128641	MYO1B	up
ENSG00000106772	PRUNE2	up
ENSG00000174586	ZNF497	up
ENSG00000258057	BCDIN3D-AS1	up
ENSG00000155304	HSPA13	up
ENSG00000165312	OTUD1	up
ENSG00000077458	FAM76B	up
ENSG00000197766	CFD	up
ENSG00000255517	LOC101928069	up
ENSG00000262583		up
ENSG00000089163	SIRT4	up
ENSG00000181035	SLC25A42	up
ENSG00000107957	SH3PXD2A	up
ENSG00000205795	CYS1	up
ENSG00000197128	ZNF772	up
ENSG00000123728	RAP2C	up
ENSG00000257167	TMPO-AS1	up
ENSG00000119686	FLVCR2	up
ENSG00000255458		up
ENSG00000132881	RSG1	up
ENSG00000260086		up
ENSG00000166750	SLFN5	up
ENSG00000139946	PELI2	up
ENSG00000261455	LINC01003	up
ENSG00000179743	FLJ37453	up
ENSG00000155545	MIER3	up
ENSG00000235194	PPP1R3E	up
ENSG00000281896		up
ENSG00000152413	HOMER1	up
ENSG00000185621	LMLN	up
ENSG00000182224	CYB5D1	up
ENSG00000176055	MBLAC2	up
ENSG00000160145	KALRN	up
ENSG00000116991	SIPA1L2	up
ENSG00000280195		up
ENSG00000088881	EBF4	up
ENSG00000137760	ALKBH8	up
ENSG00000243244	STON1	up
ENSG00000279069		up
ENSG00000107036	RIC1	up
ENSG00000235109	ZSCAN31	up
ENSG00000080854	IGSF9B	up
ENSG00000144730	IL17RD	up
ENSG00000204524	ZNF805	up
ENSG00000090534	THPO	up
ENSG00000151414	NEK7	up
ENSG00000155903	RASA2	up
ENSG00000255441		up
ENSG00000180998	GPR137C	up
ENSG00000273295		up
ENSG00000273619		up
ENSG00000147180	ZNF711	up
ENSG00000178385	PLEKHM3	up
ENSG00000246273	SBF2-AS1	up
ENSG00000171150	SOCS5	up
ENSG00000178752	FAM132B	up
ENSG00000180720	CHRM4	up
ENSG00000271780		up
ENSG00000114805	PLCH1	up
ENSG00000118276	B4GALT6	up
ENSG00000219201		up
ENSG00000167037	SGSM1	up
ENSG00000136327	NKX2-8	up
ENSG00000279770	LINC00552	up
ENSG00000214922	HLA-F-AS1	up
ENSG00000163362	C1orf106	up
ENSG00000139687	RB1	up
ENSG00000276075		up
ENSG00000079482	OPHN1	up
ENSG00000162999	DUSP19	up
ENSG00000241316	SUCLG2-AS1	up
ENSG00000134317	GRHL1	up
ENSG00000142408	CACNG8	up
ENSG00000032219	ARID4A	up
ENSG00000203497		up
ENSG00000164066	INTU	up
ENSG00000095951	HIVEP1	up
ENSG00000078177	N4BP2	up
ENSG00000236352		up
ENSG00000176542	KIAA2018	up
ENSG00000198855	FICD	up
ENSG00000132334	PTPRE	up
ENSG00000178878	APOLD1	up
ENSG00000173276	ZBTB21	up
ENSG00000271615		up
ENSG00000212993	POU5F1B	up
ENSG00000089335	ZNF302	up
ENSG00000113369	ARRDC3	up
ENSG00000262155	LOC283887	up
ENSG00000274525		up
ENSG00000106460	TMEM106B	up
ENSG00000272501		up
ENSG00000166833	NAV2	up
ENSG00000113790	EHHADH	up
ENSG00000138411	HECW2	up
ENSG00000160352	ZNF714	up
ENSG00000011566	MAP4K3	up
ENSG00000263843	LOC100287042	up
ENSG00000226711	FAM66C	up
ENSG00000164663	USP49	up
ENSG00000259663		up
ENSG00000196110	ZNF699	up
ENSG00000135828	RNASEL	up
ENSG00000246582	LOC389641	up
ENSG00000158445	KCNB1	up
ENSG00000151553	FAM160B1	up
ENSG00000118804	STBD1	up
ENSG00000046653	GPM6B	up
ENSG00000154930	ACSS1	up
ENSG00000213889	PPM1N	up
ENSG00000197872	FAM49A	up
ENSG00000124613	ZNF391	up
ENSG00000188747	NOXA1	up
ENSG00000260634		up
ENSG00000078081	LAMP3	up
ENSG00000179240	LOC100506127	up
ENSG00000251361		up
ENSG00000274750	HIST1H3E	up
ENSG00000110031	LPXN	up
ENSG00000137561	TTPA	up
ENSG00000099953	MMP11	up
ENSG00000258701	LINC00638	up
ENSG00000121270	ABCC11	up
ENSG00000232850	PTGES2-AS1	up
ENSG00000279259		up
ENSG00000132837	DMGDH	up
ENSG00000248971		up
ENSG00000168824	NSG1	up
ENSG00000224383	PRR29	up
ENSG00000138380	CARF	up
ENSG00000146216	TTBK1	up
ENSG00000255020		up
ENSG00000185483	ROR1	up
ENSG00000047346	FAM214A	up
ENSG00000257261		up
ENSG00000134594	RAB33A	up
ENSG00000182447	OTOL1	up
ENSG00000001561	ENPP4	up
ENSG00000095637	SORBS1	up
ENSG00000114127	XRN1	up
ENSG00000171219	CDC42BPG	up
ENSG00000227706		up
ENSG00000259429		up
ENSG00000154760	SLFN13	up
ENSG00000152527	PLEKHH2	up
ENSG00000079335	CDC14A	up
ENSG00000257556		up
ENSG00000284024		up
ENSG00000268182	SMIM17	up
ENSG00000110628	SLC22A18	up
ENSG00000225077		up
ENSG00000279227		up
ENSG00000054267	ARID4B	up
ENSG00000110076	NRXN2	up
ENSG00000149927	DOC2A	up
ENSG00000113296	THBS4	up
ENSG00000172687	ZNF738	up
ENSG00000263818	LOC100131347	up
ENSG00000260219	LOC101928707	up
ENSG00000226200		up
ENSG00000214654		up
ENSG00000254910		up
ENSG00000197323	TRIM33	up
ENSG00000162755	KLHDC9	up
ENSG00000130270	ATP8B3	up
ENSG00000271335		up
ENSG00000167232	ZNF91	up
ENSG00000259577		up
ENSG00000233175		up
ENSG00000269825		up
ENSG00000124406	ATP8A1	up
ENSG00000080298	RFX3	up
ENSG00000219607	PPP1R3G	up
ENSG00000177200	CHD9	up
ENSG00000003137	CYP26B1	up
ENSG00000023892	DEF6	up
ENSG00000273693		up
ENSG00000263412		up
ENSG00000104883	PEX11G	up
ENSG00000204442	FAM155A	up
ENSG00000130635	COL5A1	up
ENSG00000253477		up
ENSG00000260597		up
ENSG00000178502	KLHL11	up
ENSG00000066279	ASPM	up
ENSG00000225174	OSTM1-AS1	up
ENSG00000247095	MIR210HG	up
ENSG00000214279	SCART1	up
ENSG00000270049		up
ENSG00000118412	CASP8AP2	up
ENSG00000147082	CCNB3	up
ENSG00000186642	PDE2A	up
ENSG00000162490	DRAXIN	up
ENSG00000165813	CCDC186	up
ENSG00000188033	ZNF490	up
ENSG00000196081	ZNF724P	up
ENSG00000233757	A0A087WZK3	up
ENSG00000188811	NHLRC3	up
ENSG00000282386		up
ENSG00000228506		up
ENSG00000179761	PIPOX	up
ENSG00000162913	C1orf145	up
ENSG00000152208	GRID2	up
ENSG00000245573	BDNF-AS	up
ENSG00000180769	WDFY3-AS2	up
ENSG00000203865	ATP1A1-AS1	up
ENSG00000228203	RNF144A-AS1	up
ENSG00000154928	EPHB1	up
ENSG00000166501	PRKCB	up
ENSG00000111199	TRPV4	up
ENSG00000182057	OGFRP1	up
ENSG00000255468		up
ENSG00000186496	ZNF396	up
ENSG00000228172		up
ENSG00000070540	WIPI1	up
ENSG00000224189	HAGLR	up
ENSG00000254602		up
ENSG00000279414		up
ENSG00000186862	PDZD7	up
ENSG00000142875	PRKACB	up
ENSG00000270177		up
ENSG00000172986	GXYLT2	up
ENSG00000260279		up
ENSG00000120068	HOXB8	up
ENSG00000249592	LOC100129917	up
ENSG00000170379	TCAF2	up
ENSG00000279873	LINC01126	up
ENSG00000235169	SMIM1	up
ENSG00000266094	RASSF5	up
ENSG00000153132	CLGN	up
ENSG00000284471		up
ENSG00000101974	ATP11C	up
ENSG00000235374	SSR4P1	up
ENSG00000204929	LOC101927533	up
ENSG00000265962	GACAT2	up
ENSG00000240429		up
ENSG00000137101	CD72	up
ENSG00000133863	TEX15	up
ENSG00000260750	LOC101928737	up
ENSG00000187583	PLEKHN1	up
ENSG00000246877		up
ENSG00000113742	CPEB4	up
ENSG00000249572		up
ENSG00000153029	MR1	up
ENSG00000128886	ELL3	up
ENSG00000162924	REL	up
ENSG00000197191	CYSRT1	up
ENSG00000253404		up
ENSG00000164181	ELOVL7	up
ENSG00000273002		up
ENSG00000247151	CSTF3-AS1	up
ENSG00000248370		up
ENSG00000254760		up
ENSG00000152520	PAN3	up
ENSG00000061656	SPAG4	up
ENSG00000109452	INPP4B	up
ENSG00000255568	BRWD1-IT2	up
ENSG00000198205	ZXDA	up
ENSG00000154342	WNT3A	up
ENSG00000152193	RNF219	up
ENSG00000197841	ZNF181	up
ENSG00000166448	TMEM130	up
ENSG00000140479	PCSK6	up
ENSG00000186684	CYP27C1	up
ENSG00000106624	AEBP1	up
ENSG00000273032	DGCR9	up
ENSG00000139324	TMTC3	up
ENSG00000109618	SEPSECS	up
ENSG00000225377		up
ENSG00000119547	ONECUT2	up
ENSG00000162745	OLFML2B	up
ENSG00000058668	ATP2B4	up
ENSG00000152292	SH2D6	up
ENSG00000104081	BMF	up
ENSG00000159082	SYNJ1	up
ENSG00000270959	LPP-AS2	up
ENSG00000178038	ALS2CL	up
ENSG00000110375	UPK2	up
ENSG00000138468	SENP7	up
ENSG00000153814	JAZF1	up
ENSG00000284602		up
ENSG00000235257	ITGA9-AS1	up
ENSG00000176438	SYNE3	up
ENSG00000274767		up
ENSG00000280152		up
ENSG00000181856	SLC2A4	up
ENSG00000205808	PPAPDC2	up
ENSG00000166845	C18orf54	up
ENSG00000079101	CLUL1	up
ENSG00000215045	GRID2IP	up
ENSG00000258101		up
ENSG00000258128		up
ENSG00000197748	CFAP43	up
ENSG00000248866	USP46-AS1	up
ENSG00000178093	TSSK6	up
ENSG00000166341	DCHS1	up
ENSG00000198673	FAM19A2	up
ENSG00000245498	LOC100507283	up
ENSG00000229980	TOB1-AS1	up
ENSG00000225177		up
ENSG00000033178	UBA6	up
ENSG00000173093	CCDC63	up
ENSG00000229388		up
ENSG00000100346	CACNA1I	up
ENSG00000270964		up
ENSG00000280132		up
ENSG00000014123	UFL1	up
ENSG00000206344	HCG27	up
ENSG00000075303	SLC25A40	up
ENSG00000151117	TMEM86A	up
ENSG00000179454	KLHL28	up
ENSG00000255153	TOLLIP-AS1	up
ENSG00000073331	ALPK1	up
ENSG00000113522	RAD50	up
ENSG00000164674	SYTL3	up
ENSG00000075290	WNT8B	up
ENSG00000246596		up
ENSG00000137642	SORL1	up
ENSG00000188672	RHCE	up
ENSG00000150347	ARID5B	up
ENSG00000176125	UFSP1	up
ENSG00000223343		up
ENSG00000261934	PCDHGA9	up
ENSG00000184384	MAML2	up
ENSG00000114841	DNAH1	up
ENSG00000092068	SLC7A8	up
ENSG00000188227	ZNF793	up
ENSG00000278709		up
ENSG00000182612	TSPAN10	up
ENSG00000176912	TYMSOS	up
ENSG00000213304		up
ENSG00000273702		up
ENSG00000182040	USH1G	up
ENSG00000071794	HLTF	up
ENSG00000204044		up
ENSG00000008086	CDKL5	up
ENSG00000256806		up
ENSG00000110723	EXPH5	up
ENSG00000159247		up
ENSG00000247317		up
ENSG00000278916	CEP83-AS1	up
ENSG00000226686	LINC01535	up
ENSG00000167766	ZNF83	up
ENSG00000113638	TTC33	up
ENSG00000188641	DPYD	up
ENSG00000261226		up
ENSG00000159307	SCUBE1	up
ENSG00000137601	NEK1	up
ENSG00000263809	KRBA2	up
ENSG00000260874		up
ENSG00000149403	GRIK4	up
ENSG00000272948		up
ENSG00000269399		up
ENSG00000187720	THSD4	up
ENSG00000256043	CTSO	up
ENSG00000242082		up
ENSG00000142347	MYO1F	up
ENSG00000281189	GHET1	up
ENSG00000271133	LOC101927811	up
ENSG00000142065	ZFP14	up
ENSG00000242110	AMACR	up
ENSG00000276476	LINC00540	up
ENSG00000186481		up
ENSG00000128849	CGNL1	up
ENSG00000132692	BCAN	up
ENSG00000182022	CHST15	up
ENSG00000162399	BSND	up
ENSG00000218358	RAET1K	up
ENSG00000171827	ZNF570	up
ENSG00000225128	LOC105375380	up
ENSG00000165731	RET	up
ENSG00000186106	ANKRD46	up
ENSG00000267265		up
ENSG00000143494	VASH2	up
ENSG00000007516	BAIAP3	up
ENSG00000081237	PTPRC	up
ENSG00000188177	ZC3H6	up
ENSG00000266405	CBX3P2	up
ENSG00000268364		up
ENSG00000205456	TP53TG3B	up
ENSG00000240877		up
ENSG00000018280	SLC11A1	up
ENSG00000256742		up
ENSG00000167216	KATNAL2	up
ENSG00000165322	ARHGAP12	up
ENSG00000259943		up
ENSG00000227533	SLC2A1-AS1	up
ENSG00000185519	FAM131C	up
ENSG00000273387		up
ENSG00000264070		up
ENSG00000249790		up
ENSG00000224358		up
ENSG00000249679		up
ENSG00000271614	LINC00936	up
ENSG00000158258	CLSTN2	up
ENSG00000179168	GGN	up
ENSG00000241360	PDXP	up
ENSG00000164949	GEM	up
ENSG00000265095		up
ENSG00000102053	ZC3H12B	up
ENSG00000272829		up
ENSG00000236279	CLEC2L	up
ENSG00000111254	AKAP3	up
ENSG00000196678	ERI2	up
ENSG00000161609	CCDC155	up
ENSG00000267064	UXT-AS1	up
ENSG00000259887		up
ENSG00000164329	PAPD4	up
ENSG00000259366		up
ENSG00000271646		up
ENSG00000224514	LINC00620	up
ENSG00000164938	TP53INP1	up
ENSG00000177853	ZNF518A	up
ENSG00000236924		up
ENSG00000205740		up
ENSG00000082684	SEMA5B	up
ENSG00000256340	ABCC6P1	up
ENSG00000225953	SATB2-AS1	up
ENSG00000279759		up
ENSG00000250451	HOXC-AS1	up
ENSG00000226445	LOC101929523	up
ENSG00000173480	ZNF417	up
ENSG00000169031	COL4A3	up
ENSG00000260350		up
ENSG00000181315	ZNF322	up
ENSG00000278500	HOXD4	up
ENSG00000264672	SEPT4-AS1	up
ENSG00000153339	TRAPPC8	up
ENSG00000269994	LOC440173	up
ENSG00000185046	ANKS1B	up
ENSG00000272476		up
ENSG00000284308		up
ENSG00000006071	ABCC8	up
ENSG00000279613		up
ENSG00000281571		up
ENSG00000148700	ADD3	up
ENSG00000165072	MAMDC2	up
ENSG00000196724	ZNF418	up
ENSG00000231563		up
ENSG00000234028		up
ENSG00000124507	PACSIN1	up
ENSG00000255173		up
ENSG00000255559	ZNF252P-AS1	up
ENSG00000166924	NYAP1	up
ENSG00000133121	STARD13	up
ENSG00000273247		up
ENSG00000278817	LOC102724770	up
ENSG00000158486	DNAH3	up
ENSG00000064042	LIMCH1	up
ENSG00000225173		up
ENSG00000140057	AK7	up
ENSG00000142233	NTN5	up
ENSG00000169629	RGPD8	up
ENSG00000166573	GALR1	up
ENSG00000175895	PLEKHF2	up
ENSG00000101331	CCM2L	up
ENSG00000187650	VMAC	up
ENSG00000103522	IL21R	up
ENSG00000198870	STKLD1	up
ENSG00000267904		up
ENSG00000259291		up
ENSG00000258738		up
ENSG00000253320	AZIN1-AS1	up
ENSG00000149922	TBX6	up
ENSG00000101850	GPR143	up
ENSG00000227964	LINC01429	up
ENSG00000134864	GGACT	up
ENSG00000230415		up
ENSG00000116117	PARD3B	up
ENSG00000238035		up
ENSG00000284693		up
ENSG00000226856	LOC100506797	up
ENSG00000197134	ZNF257	up
ENSG00000189136	UBE2Q2P1	up
ENSG00000268889		up
ENSG00000161243	FBXO27	up
ENSG00000263327	TAPT1-AS1	up
ENSG00000198959	TGM2	up
ENSG00000236753	MKLN1-AS	up
ENSG00000176046	NUPR1	up
ENSG00000257151		up
ENSG00000224209		up
ENSG00000100100	PIK3IP1	up
ENSG00000198947	DMD	up
ENSG00000185477	GPRIN3	up
ENSG00000235245		up
ENSG00000263004		up
ENSG00000120875	DUSP4	up
ENSG00000128965	CHAC1	up
ENSG00000043591	ADRB1	up
ENSG00000230069		up
ENSG00000215811		up
ENSG00000282885		up
ENSG00000105750	ZNF85	up
ENSG00000139597	N4BP2L1	up
ENSG00000227827		up
ENSG00000106415	GLCCI1	up
ENSG00000273297		up
ENSG00000173535	TNFRSF10C	up
ENSG00000115616	SLC9A2	up
ENSG00000255182		up
ENSG00000228857		up
ENSG00000277383		up
ENSG00000228672	PROB1	up
ENSG00000175170	FAM182B	up
ENSG00000224905		up
ENSG00000251247	ZNF345	up
ENSG00000170909	OSCAR	up
ENSG00000230583	GTF2IRD1P1	up
ENSG00000221947	XKR9	up
ENSG00000164176	EDIL3	up
ENSG00000259088		up
ENSG00000121454	LHX4	up
ENSG00000104324	CPQ	up
ENSG00000268573		up
ENSG00000161544	CYGB	up
ENSG00000261799		up
ENSG00000140465	CYP1A1	up
ENSG00000154252	GAL3ST2	up
ENSG00000137747	TMPRSS13	up
ENSG00000112964	GHR	up
ENSG00000230510	PPP5D1	up
ENSG00000258655		up
ENSG00000267082	LOC105372273	up
ENSG00000258940	LOC100288846	up
ENSG00000249846		up
ENSG00000138798	EGF	up
ENSG00000138764	CCNG2	up
ENSG00000271888		up
ENSG00000255966		up
ENSG00000122733	PHF24	up
ENSG00000186231	KLHL32	up
ENSG00000184523		up
ENSG00000232671	LOC100507670	up
ENSG00000153779	TGIF2LX	up
ENSG00000231908	IDH1-AS1	up
ENSG00000176956	LY6H	up
ENSG00000152467	ZSCAN1	up
ENSG00000130700	GATA5	up
ENSG00000205634	LINC00898	up
ENSG00000229251		up
ENSG00000255052		up
ENSG00000164603	C7orf60	up
ENSG00000138061	CYP1B1	up
ENSG00000280710		up
ENSG00000167207	NOD2	up
ENSG00000137962	ARHGAP29	up
ENSG00000111181	SLC6A12	up
ENSG00000278704		up
ENSG00000250326		up
ENSG00000233822	HIST1H2BN	up
ENSG00000155792	DEPTOR	up
ENSG00000228486	LINC01125	up
ENSG00000269054		up
ENSG00000249125		up
ENSG00000175264	CHST1	up
ENSG00000177108	ZDHHC22	up
ENSG00000165521	EML5	up
ENSG00000143195	ILDR2	up
ENSG00000231185	LOC101926941	up
ENSG00000231690	LINC00574	up
ENSG00000172780	RAB43	up
ENSG00000148803	FUOM	up
ENSG00000279453		up
ENSG00000185634	SHC4	up
ENSG00000279519		up
ENSG00000182397	DNM1P46	up
ENSG00000241484	ARHGAP8	up
ENSG00000235897	TM4SF19-AS1	up
ENSG00000197937	ZNF347	up
ENSG00000227857	LOC101929626	up
ENSG00000230615		up
ENSG00000155744	FAM126B	up
ENSG00000267213	LOC400684	up
ENSG00000240303	ACAD11	up
ENSG00000235370		up
ENSG00000240184	PCDHGC3	up
ENSG00000278922		up
ENSG00000273008		up
ENSG00000206538	VGLL3	up
ENSG00000281357	ARRDC3-AS1	up
ENSG00000183914	DNAH2	up
ENSG00000251359	WWC2-AS2	up
ENSG00000109846	CRYAB	up
ENSG00000279369		up
ENSG00000277639		up
ENSG00000273343		up
ENSG00000143994	ABHD1	up
ENSG00000237188		up
ENSG00000167554	ZNF610	up
ENSG00000243323	PTPRVP	up
ENSG00000284052		up
ENSG00000220785		up
ENSG00000259318		up
ENSG00000177076	ACER2	up
ENSG00000269439		up
ENSG00000010310	GIPR	up
ENSG00000186130	ZBTB6	up
ENSG00000228395		up
ENSG00000198862	LTN1	up
ENSG00000250790		up
ENSG00000173662	TAS1R1	up
ENSG00000227431	CSE1L-AS1	up
ENSG00000274922		up
ENSG00000215105		up
ENSG00000137040	RANBP6	up
ENSG00000253910	PCDHGB2	up
ENSG00000136842	TMOD1	up
ENSG00000258748		up
ENSG00000273287		up
ENSG00000185267	CDNF	up
ENSG00000121931	LRIF1	up
ENSG00000279192	PWAR5	up
ENSG00000148600	CDHR1	up
ENSG00000227214		up
ENSG00000259488		up
ENSG00000180233	ZNRF2	up
ENSG00000268686	LOC101928295	up
ENSG00000276728		up
ENSG00000237950		up
ENSG00000268584		up
ENSG00000266931		up
ENSG00000271002		up
ENSG00000278376		up
ENSG00000223573	TINCR	up
ENSG00000271547		up
ENSG00000171522	PTGER4	up
ENSG00000162520	SYNC	up
ENSG00000248278	LOC105371814	up
ENSG00000266913		up
ENSG00000119888	EPCAM	up
ENSG00000280367		up
ENSG00000163449	TMEM169	up
ENSG00000138131	LOXL4	up
ENSG00000205704	LINC00634	up
ENSG00000134245	WNT2B	up
ENSG00000181444	ZNF467	up
ENSG00000277159		up
ENSG00000241547		up
ENSG00000241697	TMEFF1	up
ENSG00000197863	ZNF790	up
ENSG00000227674		up
ENSG00000234911		up
ENSG00000100302	RASD2	up
ENSG00000163293	NIPAL1	up
ENSG00000242574	HLA-DMB	up
ENSG00000273723		up
ENSG00000255366		up
ENSG00000187595	ZNF385C	up
ENSG00000229162		up
ENSG00000159904	ZNF890P	up
ENSG00000107736	CDH23	up
ENSG00000135525	MAP7	up
ENSG00000214870		up
ENSG00000186051	TAL2	up
ENSG00000260236		up
ENSG00000218537		up
ENSG00000140832	MARVELD3	up
ENSG00000249996		up
ENSG00000245468		up
ENSG00000115828	QPCT	up
ENSG00000187905	LRRC74B	up
ENSG00000283341		up
ENSG00000266401		up
ENSG00000180881	CAPS2	up
ENSG00000251364	LOC100506258	up
ENSG00000176714	CCDC121	up
ENSG00000253159	PCDHGA12	up
ENSG00000250412		up
ENSG00000178226	PRSS36	up
ENSG00000280417		up
ENSG00000237017	LOC101928780	up
ENSG00000124772	CPNE5	up
ENSG00000224281	SLC25A5-AS1	up
ENSG00000198416		up
ENSG00000233903		up
ENSG00000221844		up
ENSG00000262050		up
ENSG00000272145		up
ENSG00000159640	ACE	up
ENSG00000133401	PDZD2	up
ENSG00000157613	CREB3L1	up
ENSG00000234869		up
ENSG00000256084		up
ENSG00000049192	ADAMTS6	up
ENSG00000207751	MIR130B	up
ENSG00000278384		up
ENSG00000115267	IFIH1	up
ENSG00000137142	IGFBPL1	up
ENSG00000197361	FBXL22	up
ENSG00000183111	ARHGEF37	up
ENSG00000271155		up
ENSG00000224928		up
ENSG00000081052	COL4A4	up
ENSG00000154537	FAM27C	up
ENSG00000100312	ACR	up
ENSG00000258708	SLC25A21-AS1	up
ENSG00000116157	GPX7	up
ENSG00000153790	C7orf31	up
ENSG00000259895	LOC729652	up
ENSG00000230641		up
ENSG00000006747	SCIN	up
ENSG00000114812	VIPR1	up
ENSG00000160229	ZNF66	up
ENSG00000180801	ARSJ	up
ENSG00000196659	TTC30B	up
ENSG00000264968	LRRC3C	up
ENSG00000237296	SMG1P1	up
ENSG00000215068	LOC153684	up
ENSG00000267277		up
ENSG00000228126	FALEC	up
ENSG00000171931	FBXW10	up
ENSG00000272870		up
ENSG00000137393	RNF144B	up
ENSG00000277399	GPR179	up
ENSG00000234390	USP27X-AS1	up
ENSG00000232160	RAP2C-AS1	up
ENSG00000206567		up
ENSG00000222071		up
ENSG00000277425		up
ENSG00000047365	ARAP2	up
ENSG00000039068	CDH1	up
ENSG00000070759	TESK2	up
ENSG00000259349		up
ENSG00000259332	ST20-MTHFS	up
ENSG00000272142	LOC100129461	up
ENSG00000229512		up
ENSG00000150275	PCDH15	up
ENSG00000182489	XKRX	up
ENSG00000253878		up
ENSG00000266235		up
ENSG00000203943	SAMD13	up
ENSG00000107864	CPEB3	up
ENSG00000272562		up
ENSG00000269388		up
ENSG00000162526	TSSK3	up
ENSG00000138646	HERC5	up
ENSG00000112530	PACRG	up
ENSG00000225051		up
ENSG00000174448	STARD6	up
ENSG00000149926	FAM57B	up
ENSG00000144476	ACKR3	up
ENSG00000133805	AMPD3	up
ENSG00000151917	BEND6	up
ENSG00000116031	CD207	up
ENSG00000255100	LOC101928837	up
ENSG00000218418		up
ENSG00000260329		up
ENSG00000204624	PTCHD2	up
ENSG00000166046	TCP11L2	up
ENSG00000225518		up
ENSG00000241634		up
ENSG00000189144	ZNF573	up
ENSG00000146221	TCTE1	up
ENSG00000173275	ZNF449	up
ENSG00000018236	CNTN1	up
ENSG00000272449		up
ENSG00000258999		up
ENSG00000268006	PTOV1-AS1	up
ENSG00000249898		up
ENSG00000168481	LGI3	up
ENSG00000162946	DISC1	up
ENSG00000232876		up
ENSG00000250012		up
ENSG00000260088	LOC101929224	up
ENSG00000228696	ARL17B	up
ENSG00000113749	HRH2	up
ENSG00000173320	STOX2	up
ENSG00000177738	LOC648987	up
ENSG00000261186		up
ENSG00000275964		up
ENSG00000247400	DNAJC3-AS1	up
ENSG00000236751	LINC01186	up
ENSG00000255046		up
ENSG00000235706	DICER1-AS1	up
ENSG00000113248	PCDHB15	up
ENSG00000164120	HPGD	up
ENSG00000228323		up
ENSG00000160191	PDE9A	up
ENSG00000120645	IQSEC3	up
ENSG00000105808	RASA4	up
ENSG00000248840		up
ENSG00000148344	PTGES	up
ENSG00000137726	FXYD6	up
ENSG00000244723		up
ENSG00000257252		up
ENSG00000283378		up
ENSG00000247595	SPTY2D1-AS1	up
ENSG00000246263	UBR5-AS1	up
ENSG00000171714	ANO5	up
ENSG00000221598		up
ENSG00000268603		up
ENSG00000151224	MAT1A	up
ENSG00000254671		up
ENSG00000144648	ACKR2	up
ENSG00000246308	LOC101928053	up
ENSG00000112796	ENPP5	up
ENSG00000259319		up
ENSG00000144426	NBEAL1	up
ENSG00000188316	ENO4	up
ENSG00000198929	NOS1AP	up
ENSG00000232412	LOC101928402	up
ENSG00000259207	ITGB3	up
ENSG00000231561		up
ENSG00000245322	LOC256880	up
ENSG00000205583		up
ENSG00000269584		up
ENSG00000236794		up
ENSG00000164463	CREBRF	up
ENSG00000187372	PCDHB13	up
ENSG00000254973		up
ENSG00000185669	SNAI3	up
ENSG00000149548	CCDC15	up
ENSG00000114698	PLSCR4	up
ENSG00000267498	LOC105372352	up
ENSG00000220008	LINGO3	up
ENSG00000139178	C1RL	up
ENSG00000146966	DENND2A	up
ENSG00000132669	RIN2	up
ENSG00000273783	LOC101928504	up
ENSG00000236532	LOC101927973	up
ENSG00000184923	NUTM2A	up
ENSG00000106804	C5	up
ENSG00000243224	LOC101929054	up
ENSG00000186462	NAP1L2	up
ENSG00000261798		up
ENSG00000268670		up
ENSG00000255142		up
ENSG00000225950	NTF4	up
ENSG00000234685		up
ENSG00000215241	LOC101927905	up
[truncated: 245 more rows]

## Sheet: 工作表3
AccID	Symbol	Style
ENSG00000110092	CCND1	down
ENSG00000148677	ANKRD1	down
ENSG00000163530	DPPA2	down
ENSG00000026025	VIM	down
ENSG00000137193	PIM1	down
ENSG00000100285	NEFH	down
ENSG00000251301	LOC100507195	down
ENSG00000134531	EMP1	down
ENSG00000204839	MROH6	down
ENSG00000115539	PDCL3	down
ENSG00000255717	SNHG1	down
ENSG00000156261	CCT8	down
ENSG00000171951	SCG2	down
ENSG00000166670	MMP10	down
ENSG00000182985	CADM1	down
ENSG00000137955	RABGGTB	down
ENSG00000135046	ANXA1	down
ENSG00000197747	S100A10	down
ENSG00000120885	CLU	down
ENSG00000171490	RSL1D1	down
ENSG00000259781		down
ENSG00000141404	GNAL	down
ENSG00000131876	SNRPA1	down
ENSG00000154734	ADAMTS1	down
ENSG00000155115	GTF3C6	down
ENSG00000164649	CDCA7L	down
ENSG00000118680	MYL12B	down
ENSG00000117450	PRDX1	down
ENSG00000109321	AREG	down
ENSG00000100292	HMOX1	down
ENSG00000115484	CCT4	down
ENSG00000267530		down
ENSG00000188818	ZDHHC11	down
ENSG00000185104	FAF1	down
ENSG00000159216	RUNX1	down
ENSG00000101335	MYL9	down
ENSG00000055044	NOP58	down
ENSG00000096384	HSP90AB1	down
ENSG00000150782	IL18	down
ENSG00000150316	CWC15	down
ENSG00000203875	SNHG5	down
ENSG00000213903	LTB4R	down
ENSG00000163584	RPL22L1	down
ENSG00000070785	EIF2B3	down
ENSG00000144381	HSPD1	down
ENSG00000238578		down
ENSG00000101361	NOP56	down
ENSG00000138326	RPS24	down
ENSG00000181163	NPM1	down
ENSG00000103269	RHBDL1	down
ENSG00000241837	ATP5O	down
ENSG00000197614	MFAP5	down
ENSG00000143947	RPS27A	down
ENSG00000145632	PLK2	down
ENSG00000129460	NGDN	down
ENSG00000145220	LYAR	down
ENSG00000163938	GNL3	down
ENSG00000101132	PFDN4	down
ENSG00000204305	AGER	down
ENSG00000198918	RPL39	down
ENSG00000102172	SMS	down
ENSG00000132432	SEC61G	down
ENSG00000113643	RARS	down
ENSG00000134697	GNL2	down
ENSG00000198930	CSAG1	down
ENSG00000248588		down
ENSG00000165502	RPL36AL	down
ENSG00000104899	AMH	down
ENSG00000117395	EBNA1BP2	down
ENSG00000120669	SOHLH2	down
ENSG00000178105	DDX10	down
ENSG00000224420	ADM5	down
ENSG00000170571	EMB	down
ENSG00000205542	TMSB4X	down
ENSG00000136436	CALCOCO2	down
ENSG00000182718	ANXA2	down
ENSG00000197498	RPF2	down
ENSG00000147813	NAPRT	down
ENSG00000163655	GMPS	down
ENSG00000163597	SNHG16	down
ENSG00000116717	GADD45A	down
ENSG00000212123	PRR22	down
ENSG00000006652	IFRD1	down
ENSG00000141428	C18orf21	down
ENSG00000108773	KAT2A	down
ENSG00000155438	NIFK	down
ENSG00000166226	CCT2	down
ENSG00000177410	ZFAS1	down
ENSG00000115970	THADA	down
ENSG00000131467	PSME3	down
ENSG00000141858	UPI000204A890	down
ENSG00000122026	RPL21	down
ENSG00000106245	BUD31	down
ENSG00000188599		down
ENSG00000140740	UQCRC2	down
ENSG00000102390	PBDC1	down
ENSG00000100591	AHSA1	down
ENSG00000009724	MASP2	down
ENSG00000158050	DUSP2	down
ENSG00000153774	CFDP1	down
ENSG00000160124	CCDC58	down
ENSG00000164687	FABP5	down
ENSG00000115761	NOL10	down
ENSG00000198131	ZNF544	down
ENSG00000258472	UPI000268AF84	down
ENSG00000156467	UQCRB	down
ENSG00000176386	CDC26	down
ENSG00000138119	MYOF	down
ENSG00000173812	EIF1	down
ENSG00000111845	PAK1IP1	down
ENSG00000141378	PTRH2	down
ENSG00000159063	ALG8	down
ENSG00000082068	WDR70	down
ENSG00000076043	REXO2	down
ENSG00000187522	HSPA14	down
ENSG00000180817	PPA1	down
ENSG00000136938	ANP32B	down
ENSG00000125870	SNRPB2	down
ENSG00000144559	TAMM41	down
ENSG00000102901	CENPT	down
ENSG00000149100	EIF3M	down
ENSG00000236824		down
ENSG00000101680	LAMA1	down
ENSG00000169249	ZRSR2	down
ENSG00000172172	MRPL13	down
ENSG00000164934	DCAF13	down
ENSG00000229967		down
ENSG00000114270	COL7A1	down
ENSG00000170345	FOS	down
ENSG00000141030	COPS3	down
ENSG00000105821	DNAJC2	down
ENSG00000087074	PPP1R15A	down
ENSG00000148187	MRRF	down
ENSG00000139233	LLPH	down
ENSG00000087302	C14orf166	down
ENSG00000120699	EXOSC8	down
ENSG00000108679	LGALS3BP	down
ENSG00000111906	HDDC2	down
ENSG00000150551	LYPD1	down
ENSG00000107742	SPOCK2	down
ENSG00000162039	LINC00254	down
ENSG00000176731	C8orf59	down
ENSG00000146731	CCT6A	down
ENSG00000187796	CARD9	down
ENSG00000107949	BCCIP	down
ENSG00000134058	CDK7	down
ENSG00000235385		down
ENSG00000080608	KIAA0020	down
ENSG00000101608	MYL12A	down
ENSG00000117143	UAP1	down
ENSG00000100764	PSMC1	down
ENSG00000160818	GPATCH4	down
ENSG00000134285	FKBP11	down
ENSG00000123737	EXOSC9	down
ENSG00000154096	THY1	down
ENSG00000234741	GAS5	down
ENSG00000166788	SAAL1	down
ENSG00000106591	MRPL32	down
ENSG00000108010	GLRX3	down
ENSG00000145216	FIP1L1	down
ENSG00000115541	HSPE1	down
ENSG00000136045	PWP1	down
ENSG00000166925	TSC22D4	down
ENSG00000100104	SRRD	down
ENSG00000186312	CA5BP1	down
ENSG00000106028	SSBP1	down
ENSG00000209042	SNORD12C	down
ENSG00000171163	ZNF692	down
ENSG00000250067	YJEFN3	down
ENSG00000108651	UTP6	down
ENSG00000136522	MRPL47	down
ENSG00000144395	CCDC150	down
ENSG00000070756	PABPC1	down
ENSG00000186468	RPS23	down
ENSG00000106397	PLOD3	down
ENSG00000261061		down
ENSG00000275700	AATF	down
ENSG00000164362	TERT	down
ENSG00000184220	CMSS1	down
ENSG00000269958		down
ENSG00000041357	PSMA4	down
ENSG00000213398	LCAT	down
ENSG00000213551	DNAJC9	down
ENSG00000143106	PSMA5	down
ENSG00000090273	NUDC	down
ENSG00000165637	VDAC2	down
ENSG00000130508	PXDN	down
ENSG00000079785	DDX1	down
ENSG00000091527	CDV3	down
ENSG00000188846	RPL14	down
ENSG00000150753	CCT5	down
ENSG00000136810	TXN	down
ENSG00000174721	FGFBP3	down
ENSG00000151465	CDC123	down
ENSG00000183431	SF3A3	down
ENSG00000197580	BCO2	down
ENSG00000105185	PDCD5	down
ENSG00000104613	INTS10	down
ENSG00000120438	TCP1	down
ENSG00000256673		down
ENSG00000146192	FGD2	down
ENSG00000151131	C12orf45	down
ENSG00000273466		down
ENSG00000132341	RAN	down
ENSG00000182636	NDN	down
ENSG00000162873	KLHDC8A	down
ENSG00000144895	EIF2A	down
ENSG00000122882	ECD	down
ENSG00000079134	THOC1	down
ENSG00000179111	HES7	down
ENSG00000109971	HSPA8	down
ENSG00000161265	U2AF1L4	down
ENSG00000138785	INTS12	down
ENSG00000132963	POMP	down
ENSG00000185721	DRG1	down
ENSG00000170515	PA2G4	down
ENSG00000087191	PSMC5	down
ENSG00000113460	BRIX1	down
ENSG00000264608		down
ENSG00000161970	RPL26	down
ENSG00000116691	MIIP	down
ENSG00000134001	EIF2S1	down
ENSG00000173915	USMG5	down
ENSG00000169718	DUS1L	down
ENSG00000249378	LINC01060	down
ENSG00000176261	ZBTB8OS	down
ENSG00000225383	SFTA1P	down
ENSG00000103591	AAGAB	down
ENSG00000121895	TMEM156	down
ENSG00000147166	ITGB1BP2	down
ENSG00000214389		down
ENSG00000160072	ATAD3B	down
ENSG00000043514	TRIT1	down
ENSG00000225697	SLC26A6	down
ENSG00000164815	ORC5	down
ENSG00000111142	METAP2	down
ENSG00000103187	COTL1	down
ENSG00000147687	TATDN1	down
ENSG00000080824	HSP90AA1	down
ENSG00000154723	ATP5J	down
ENSG00000196655	TRAPPC4	down
ENSG00000154582	TCEB1	down
ENSG00000224631		down
ENSG00000137970		down
ENSG00000147509	RGS20	down
ENSG00000264112		down
ENSG00000083720	OXCT1	down
ENSG00000133393	FOPNL	down
ENSG00000129680	MAP7D3	down
ENSG00000111012	CYP27B1	down
ENSG00000130826	DKC1	down
ENSG00000108561	C1QBP	down
ENSG00000165733	BMS1	down
ENSG00000209482		down
ENSG00000164346	NSA2	down
ENSG00000124207	CSE1L	down
ENSG00000007392	LUC7L	down
ENSG00000242125	SNHG3	down
ENSG00000183644	C11orf88	down
ENSG00000243927	MRPS6	down
ENSG00000163660	CCNL1	down
ENSG00000186594	MIR22HG	down
ENSG00000243716	NPIPB5	down
ENSG00000184470	TXNRD2	down
ENSG00000140694	PARN	down
ENSG00000104907	TRMT1	down
ENSG00000260257		down
ENSG00000096746	HNRNPH3	down
ENSG00000178773	CPNE7	down
ENSG00000115053	NCL	down
ENSG00000180089	TMEM86B	down
ENSG00000237550		down
ENSG00000144867	SRPRB	down
ENSG00000100664	EIF5	down
ENSG00000175324	LSM1	down
ENSG00000182240	BACE2	down
ENSG00000243147	MRPL33	down
ENSG00000120526	NUDCD1	down
ENSG00000146282	RARS2	down
ENSG00000057608	GDI2	down
ENSG00000111144	LTA4H	down
ENSG00000100604	CHGA	down
ENSG00000156502	SUPV3L1	down
ENSG00000235552		down
ENSG00000146094	DOK3	down
ENSG00000160563	MED27	down
ENSG00000175467	SART1	down
ENSG00000170049	KCNAB3	down
ENSG00000105401	CDC37	down
ENSG00000276529		down
ENSG00000152147	GEMIN6	down
ENSG00000176978	DPP7	down
ENSG00000249859	PVT1	down
ENSG00000133398	MED10	down
ENSG00000249353		down
ENSG00000166171	DPCD	down
ENSG00000115758	ODC1	down
ENSG00000198830	HMGN2	down
ENSG00000114405	C3orf14	down
ENSG00000018699	TTC27	down
ENSG00000174744	BRMS1	down
ENSG00000086061	DNAJA1	down
ENSG00000143621	ILF2	down
ENSG00000111832	RWDD1	down
ENSG00000207547		down
ENSG00000168259	DNAJC7	down
ENSG00000100084	HIRA	down
ENSG00000261556	SMG1P7	down
ENSG00000035141	FAM136A	down
ENSG00000147604	RPL7	down
ENSG00000165669	FAM204A	down
ENSG00000104859	CLASRP	down
ENSG00000183793	NPIPA5	down
ENSG00000253626	EIF5AL1	down
ENSG00000102030	NAA10	down
ENSG00000197265	GTF2E2	down
ENSG00000145741	BTF3	down
ENSG00000135502	SLC26A10	down
ENSG00000114023	FAM162A	down
ENSG00000213401	MAGEA12	down
ENSG00000133997	MED6	down
ENSG00000210196		down
ENSG00000152484	USP12	down
ENSG00000241370	RPP21	down
ENSG00000221914	PPP2R2A	down
ENSG00000169288	MRPL1	down
ENSG00000099901	RANBP1	down
ENSG00000136631	VPS45	down
ENSG00000116120	FARSB	down
ENSG00000108953	YWHAE	down
ENSG00000175768	TOMM5	down
ENSG00000083454	P2RX5	down
ENSG00000186184	POLR1D	down
ENSG00000034510	TMSB10	down
ENSG00000179010	MRFAP1	down
ENSG00000146007	ZMAT2	down
ENSG00000145354	CISD2	down
ENSG00000113558	SKP1	down
ENSG00000186166	CCDC84	down
ENSG00000141753	IGFBP4	down
ENSG00000182973	CNOT10	down
ENSG00000119335	SET	down
ENSG00000049860	HEXB	down
ENSG00000136159	NUDT15	down
ENSG00000261236	BOP1	down
ENSG00000129083	COPB1	down
ENSG00000004534	RBM6	down
ENSG00000130177	CDC16	down
ENSG00000274512	TBC1D3L	down
ENSG00000133773	CCDC59	down
ENSG00000137714	FDX1	down
ENSG00000138381	ASNSD1	down
ENSG00000171135	JAGN1	down
ENSG00000120594	PLXDC2	down
ENSG00000205581	HMGN1	down
ENSG00000234771		down
ENSG00000273559	CWC25	down
ENSG00000131051	RBM39	down
ENSG00000182685	BRICD5	down
ENSG00000274012	RN7SL2	down
ENSG00000002549	LAP3	down
ENSG00000108774	RAB5C	down
ENSG00000163634	THOC7	down
ENSG00000130726	TRIM28	down
ENSG00000127922	C7orf76	down
ENSG00000114859	CLCN2	down
ENSG00000187109	NAP1L1	down
ENSG00000239653	PSMD6-AS2	down
ENSG00000102890	ELMO3	down
ENSG00000132313	MRPL35	down
ENSG00000188342	GTF2F2	down
ENSG00000115457	IGFBP2	down
ENSG00000156508	EEF1A1	down
ENSG00000100567	PSMA3	down
ENSG00000184428	TOP1MT	down
ENSG00000081721	DUSP12	down
ENSG00000140525	FANCI	down
ENSG00000089006	SNX5	down
ENSG00000114767	RRP9	down
ENSG00000142871	CYR61	down
ENSG00000136819	C9orf78	down
ENSG00000182253	SYNM	down
ENSG00000185986		down
ENSG00000079246	XRCC5	down
ENSG00000159753	RLTPR	down
ENSG00000189403	HMGB1	down
ENSG00000197930	ERO1A	down
ENSG00000126756	UXT	down
ENSG00000087087	SRRT	down
ENSG00000061794	MRPS35	down
ENSG00000132676	DAP3	down
ENSG00000100416	TRMU	down
ENSG00000113575	PPP2CA	down
ENSG00000184840	TMED9	down
ENSG00000113141	IK	down
ENSG00000156873	PHKG2	down
ENSG00000074201	CLNS1A	down
ENSG00000184007	PTP4A2	down
ENSG00000226434		down
ENSG00000160214	RRP1	down
ENSG00000089289	IGBP1	down
ENSG00000147400	CETN2	down
ENSG00000175354	PTPN2	down
ENSG00000172932	ANKRD13D	down
ENSG00000151500	THYN1	down
ENSG00000204389	HSPA1A	down
ENSG00000170606	HSPA4	down
ENSG00000183426	NPIPA1	down
ENSG00000131470	PSMC3IP	down
ENSG00000198467	TPM2	down
ENSG00000136628	EPRS	down
ENSG00000104936	DMPK	down
ENSG00000212607		down
ENSG00000159840	ZYX	down
ENSG00000163918	RFC4	down
ENSG00000103266	STUB1	down
ENSG00000129521	EGLN3	down
ENSG00000135521	LTV1	down
ENSG00000120705	ETF1	down
ENSG00000113013	HSPA9	down
ENSG00000089009	RPL6	down
ENSG00000163636	PSMD6	down
ENSG00000225921	NOL7	down
ENSG00000114446	IFT57	down
ENSG00000075415	SLC25A3	down
ENSG00000167004	PDIA3	down
ENSG00000136950	ARPC5L	down
ENSG00000124532	MRS2	down
ENSG00000239672	NME1	down
ENSG00000213339	QTRT1	down
ENSG00000166477	LEO1	down
ENSG00000183722	LHFP	down
ENSG00000235174		down
ENSG00000131668	BARX1	down
ENSG00000273824		down
ENSG00000087263	OGFOD1	down
ENSG00000128050	PAICS	down
ENSG00000130811	EIF3G	down
ENSG00000085231	AK6	down
ENSG00000138035	PNPT1	down
ENSG00000141994	DUS3L	down
ENSG00000132507	EIF5A	down
ENSG00000198034	RPS4X	down
ENSG00000265354	TIMM23	down
ENSG00000108465	CDK5RAP3	down
ENSG00000164654	MIOS	down
ENSG00000254187		down
ENSG00000116883		down
ENSG00000196205		down
ENSG00000168906	MAT2A	down
ENSG00000161960	EIF4A1	down
ENSG00000158623	COPG2	down
ENSG00000108179	PPIF	down
ENSG00000103671	TRIP4	down
ENSG00000280623		down
ENSG00000177943	MAMDC4	down
ENSG00000163541	SUCLG1	down
ENSG00000175193	PARL	down
ENSG00000160613	PCSK7	down
ENSG00000127080	IPPK	down
ENSG00000273038		down
ENSG00000143387	CTSK	down
ENSG00000100387	RBX1	down
ENSG00000108384	RAD51C	down
ENSG00000221823	PPP3R1	down
ENSG00000105171	POP4	down
ENSG00000278784		down
ENSG00000131174	COX7B	down
ENSG00000198542	ITGBL1	down
ENSG00000003756	RBM5	down
ENSG00000273485		down
ENSG00000108559	NUP88	down
ENSG00000150456	N6AMT2	down
ENSG00000130725	UBE2M	down
ENSG00000120948	TARDBP	down
ENSG00000243678	NME2	down
ENSG00000198841	KTI12	down
ENSG00000215712	TMEM242	down
ENSG00000170860	LSM3	down
ENSG00000197774	EME2	down
ENSG00000196436	NPIPB15	down
ENSG00000179046	TRIML2	down
ENSG00000228727	SAPCD1	down
ENSG00000170364	SETMAR	down
ENSG00000164022	AIMP1	down
ENSG00000260276		down
ENSG00000104976	SNAPC2	down
ENSG00000167721	TSR1	down
ENSG00000196591	HDAC2	down
ENSG00000171960	PPIH	down
ENSG00000148399	DPH7	down
ENSG00000143207	RFWD2	down
ENSG00000158417	EIF5B	down
ENSG00000084623	EIF3I	down
ENSG00000198242	RPL23A	down
ENSG00000197989	SNHG12	down
ENSG00000175356	SCUBE2	down
ENSG00000228300	C19orf24	down
ENSG00000196611	MMP1	down
ENSG00000113732	ATP6V0E1	down
ENSG00000111554	MDM1	down
ENSG00000109805	NCAPG	down
ENSG00000142675	CNKSR1	down
ENSG00000185596		down
ENSG00000100429	HDAC10	down
ENSG00000184432	COPB2	down
ENSG00000151923	TIAL1	down
ENSG00000075914	EXOSC7	down
ENSG00000117152	RGS4	down
ENSG00000169857	AVEN	down
ENSG00000243943	ZNF512	down
ENSG00000197798	FAM118B	down
ENSG00000158639	PAGE5	down
ENSG00000116459	ATP5F1	down
ENSG00000165629	ATP5C1	down
ENSG00000069869	NEDD4	down
ENSG00000163710	PCOLCE2	down
ENSG00000168096	ANKS3	down
ENSG00000180329	CCDC43	down
ENSG00000115307	AUP1	down
ENSG00000106211	HSPB1	down
ENSG00000075142	SRI	down
ENSG00000215252	GOLGA8B	down
ENSG00000196756	SNHG17	down
ENSG00000078618	NRD1	down
ENSG00000123545	NDUFAF4	down
ENSG00000167775	CD320	down
ENSG00000273841	TAF9	down
ENSG00000100814	CCNB1IP1	down
ENSG00000152240	HAUS1	down
ENSG00000101247	NDUFAF5	down
ENSG00000065427	KARS	down
ENSG00000104408	EIF3E	down
ENSG00000185482	STAC3	down
ENSG00000182004	SNRPE	down
ENSG00000146373	RNF217	down
ENSG00000111716	LDHB	down
ENSG00000129911	KLF16	down
ENSG00000058729	RIOK2	down
ENSG00000145979	TBC1D7	down
ENSG00000121897	LIAS	down
ENSG00000232956	SNHG15	down
ENSG00000136933	RABEPK	down
ENSG00000203896	LIME1	down
ENSG00000233476		down
ENSG00000132323	ILKAP	down
ENSG00000197785	ATAD3A	down
ENSG00000112773	FAM46A	down
ENSG00000115350	POLE4	down
ENSG00000182484	WASH6P	down
ENSG00000175581	MRPL48	down
ENSG00000132463	GRSF1	down
ENSG00000133302	SLF1	down
ENSG00000107625	DDX50	down
ENSG00000148459	PDSS1	down
ENSG00000176788	BASP1	down
ENSG00000169599	NFU1	down
ENSG00000173163	COMMD1	down
ENSG00000131480	AOC2	down
ENSG00000115241	PPM1G	down
ENSG00000163001	CFAP36	down
ENSG00000117862	TXNDC12	down
ENSG00000204149	AGAP6	down
ENSG00000120471	TP53AIP1	down
ENSG00000122644	ARL4A	down
ENSG00000234797		down
ENSG00000130204	TOMM40	down
ENSG00000279457	LOC102723897	down
ENSG00000184178	SCFD2	down
ENSG00000243679		down
ENSG00000169116	PARM1	down
ENSG00000172809	RPL38	down
ENSG00000131373	HACL1	down
ENSG00000077312	SNRPA	down
ENSG00000181061	HIGD1A	down
ENSG00000156976	EIF4A2	down
ENSG00000183684	ALYREF	down
ENSG00000260060		down
ENSG00000144583	MARCH4	down
ENSG00000100918	REC8	down
ENSG00000114391	RPL24	down
ENSG00000159176	CSRP1	down
ENSG00000109917	ZPR1	down
ENSG00000117360	PRPF3	down
ENSG00000122034	GTF3A	down
ENSG00000158089	GALNT14	down
ENSG00000166164	BRD7	down
ENSG00000109536	FRG1	down
ENSG00000116649	SRM	down
ENSG00000174915	PTDSS2	down
ENSG00000188976	NOC2L	down
ENSG00000100029	PES1	down
ENSG00000165775	FUNDC2	down
ENSG00000185163	DDX51	down
ENSG00000131378	RFTN1	down
ENSG00000205629	LCMT1	down
ENSG00000170791	CHCHD7	down
ENSG00000177548	RABEP2	down
ENSG00000173692	PSMD1	down
ENSG00000115368	WDR75	down
ENSG00000241015	TPM3P9	down
ENSG00000072163	LIMS2	down
ENSG00000090621	PABPC4	down
ENSG00000100554	ATP6V1D	down
ENSG00000182899	RPL35A	down
ENSG00000083635	NUFIP1	down
ENSG00000100216	TOMM22	down
ENSG00000182324	KCNJ14	down
ENSG00000187634	SAMD11	down
ENSG00000220842		down
ENSG00000130638	ATXN10	down
ENSG00000196092	PAX5	down
ENSG00000106263	EIF3B	down
ENSG00000110700	RPS13	down
ENSG00000132603	NIP7	down
ENSG00000278341		down
ENSG00000234160		down
ENSG00000067177	PHKA1	down
ENSG00000188315	C3orf62	down
ENSG00000105771	SMG9	down
ENSG00000043355	ZIC2	down
ENSG00000164610	RP9	down
ENSG00000184281	TSSC4	down
ENSG00000274383		down
ENSG00000233589		down
ENSG00000164338	UTP15	down
ENSG00000023608	SNAPC1	down
ENSG00000274227		down
ENSG00000184831	APOO	down
ENSG00000186871	ERCC6L	down
ENSG00000140416	TPM1	down
ENSG00000150990	DHX37	down
ENSG00000205571	SMN2	down
ENSG00000113312	TTC1	down
ENSG00000138303	ASCC1	down
ENSG00000244045	TMEM199	down
ENSG00000143322	ABL2	down
ENSG00000158411	MITD1	down
ENSG00000153162	BMP6	down
ENSG00000275056		down
ENSG00000233016	SNHG7	down
ENSG00000168653	NDUFS5	down
ENSG00000173545	ZNF622	down
ENSG00000108518	PFN1	down
ENSG00000102103	PQBP1	down
ENSG00000070495	JMJD6	down
ENSG00000281026		down
ENSG00000175348	TMEM9B	down
ENSG00000138663	COPS4	down
ENSG00000174775	HRAS	down
ENSG00000163682	RPL9	down
ENSG00000166200	COPS2	down
ENSG00000234498	RPL13AP20	down
ENSG00000251562	MALAT1	down
ENSG00000029993	HMGB3	down
ENSG00000224099		down
ENSG00000121361	KCNJ8	down
ENSG00000101220	C20orf27	down
ENSG00000112699	GMDS	down
ENSG00000148834	GSTO1	down
ENSG00000175826	CTDNEP1	down
ENSG00000136770	DNAJC1	down
ENSG00000197111	PCBP2	down
ENSG00000177192	PUS1	down
ENSG00000007376	RPUSD1	down
ENSG00000269947		down
ENSG00000124383	MPHOSPH10	down
ENSG00000052749	RRP12	down
ENSG00000234851		down
ENSG00000130347	RTN4IP1	down
ENSG00000158106	RHPN1	down
ENSG00000105248	CCDC94	down
ENSG00000230325		down
ENSG00000205763	RP9P	down
ENSG00000105669	COPE	down
ENSG00000177954	RPS27	down
ENSG00000181404	WASH1	down
ENSG00000100325	ASCC2	down
ENSG00000143156	NME7	down
ENSG00000101104	PABPC1L	down
ENSG00000186298	PPP1CC	down
ENSG00000115540	MOB4	down
ENSG00000167470	MIDN	down
ENSG00000164161	HHIP	down
ENSG00000100726	TELO2	down
ENSG00000163389	POGLUT1	down
ENSG00000200087		down
ENSG00000105202	FBL	down
ENSG00000249196	LOC283352	down
ENSG00000004478	FKBP4	down
ENSG00000134759	ELP2	down
ENSG00000124614	RPS10	down
ENSG00000086200	IPO11	down
ENSG00000110104	CCDC86	down
ENSG00000171202	TMEM126A	down
ENSG00000240053	LY6G5B	down
ENSG00000132612	VPS4A	down
ENSG00000204435	CSNK2B	down
ENSG00000144034	TPRKB	down
ENSG00000134508	CABLES1	down
ENSG00000272821		down
ENSG00000187531	SIRT7	down
ENSG00000231767		down
ENSG00000119013	NDUFB3	down
ENSG00000109861	CTSC	down
ENSG00000110060	PUS3	down
ENSG00000180628	PCGF5	down
ENSG00000183527	PSMG1	down
ENSG00000205085	FAM71F2	down
ENSG00000166794	PPIB	down
ENSG00000231177	LINC00852	down
ENSG00000165684	SNAPC4	down
ENSG00000129084	PSMA1	down
ENSG00000172757	CFL1	down
ENSG00000236255		down
ENSG00000207445		down
ENSG00000104691	UBXN8	down
ENSG00000121542	SEC22A	down
ENSG00000272669		down
ENSG00000136937	NCBP1	down
ENSG00000178381	ZFAND2A	down
ENSG00000102977	ACD	down
ENSG00000100749	VRK1	down
ENSG00000198000	NOL8	down
ENSG00000232931		down
ENSG00000176697	BDNF	down
ENSG00000269352		down
ENSG00000171566	PLRG1	down
ENSG00000187630	DHRS4L2	down
ENSG00000147905	ZCCHC7	down
ENSG00000127314	RAP1B	down
ENSG00000154719	MRPL39	down
ENSG00000169136	ATF5	down
ENSG00000261359	PYCARD-AS1	down
ENSG00000139180	NDUFA9	down
ENSG00000236081	ELFN1-AS1	down
ENSG00000273066		down
ENSG00000023318	ERP44	down
ENSG00000188643	S100A16	down
ENSG00000270696		down
ENSG00000145425	RPS3A	down
ENSG00000149483	TMEM138	down
ENSG00000197299	BLM	down
ENSG00000149925	ALDOA	down
ENSG00000113356	POLR3G	down
ENSG00000254656	RTL1	down
ENSG00000139637	C12orf10	down
ENSG00000134265	NAPG	down
ENSG00000104783	KCNN4	down
ENSG00000113070	HBEGF	down
ENSG00000135336	ORC3	down
ENSG00000120254	MTHFD1L	down
ENSG00000215126	CBWD6	down
ENSG00000125912	NCLN	down
ENSG00000102393	GLA	down
ENSG00000075188	NUP37	down
ENSG00000254093	PINX1	down
ENSG00000205609	EIF3CL	down
ENSG00000182774	RPS17	down
ENSG00000153898	MCOLN2	down
ENSG00000128699	ORMDL1	down
ENSG00000197728	RPS26	down
ENSG00000185842	DNAH14	down
ENSG00000108106	UBE2S	down
ENSG00000261490		down
ENSG00000126934	MAP2K2	down
ENSG00000168003	SLC3A2	down
ENSG00000071462	WBSCR22	down
ENSG00000104611	SH2D4A	down
ENSG00000165416	SUGT1	down
ENSG00000173145	NOC3L	down
ENSG00000198171	DDRGK1	down
ENSG00000006025	OSBPL7	down
ENSG00000176476	SGF29	down
ENSG00000183666	GUSBP1	down
ENSG00000173638	SLC19A1	down
ENSG00000116473	RAP1A	down
ENSG00000156113	KCNMA1	down
ENSG00000104059	FAM189A1	down
ENSG00000163684	RPP14	down
ENSG00000174529	TMEM81	down
ENSG00000133316	WDR74	down
ENSG00000169733	RFNG	down
ENSG00000244398		down
ENSG00000120149	MSX2	down
ENSG00000104825	NFKBIB	down
ENSG00000200879		down
ENSG00000165092	ALDH1A1	down
ENSG00000176973	FAM89B	down
ENSG00000225218		down
ENSG00000140471	LINS1	down
ENSG00000197182	MIRLET7BHG	down
ENSG00000171425	ZNF581	down
ENSG00000168522	FNTA	down
ENSG00000272945		down
ENSG00000171453	POLR1C	down
ENSG00000184967	NOC4L	down
ENSG00000227057	WDR46	down
ENSG00000231991		down
ENSG00000006377	DLX6	down
ENSG00000156928	MALSU1	down
ENSG00000199753	SNORD104	down
ENSG00000121417	ZNF211	down
ENSG00000133265	HSPBP1	down
ENSG00000151247	EIF4E	down
ENSG00000113593	PPWD1	down
ENSG00000275632		down
ENSG00000160799	CCDC12	down
ENSG00000150787	PTS	down
ENSG00000119718	EIF2B2	down
ENSG00000239922		down
ENSG00000173928	SWSAP1	down
ENSG00000164609	SLU7	down
ENSG00000219665	LOC101928464	down
ENSG00000125931	CITED1	down
ENSG00000241170		down
ENSG00000242349		down
ENSG00000240291		down
ENSG00000197601	FAR1	down
ENSG00000283196		down
ENSG00000261587	TMEM249	down
ENSG00000241553	ARPC4	down
ENSG00000205642	VCX3B	down
ENSG00000058799	YIPF1	down
ENSG00000088826	SMOX	down
ENSG00000112902	SEMA5A	down
ENSG00000241343	RPL36A	down
ENSG00000267283		down
ENSG00000172974		down
ENSG00000263235		down
ENSG00000124785	NRN1	down
ENSG00000162650	ATXN7L2	down
ENSG00000272034		down
ENSG00000080822	CLDND1	down
ENSG00000149089	APIP	down
ENSG00000240225	ZNF542P	down
ENSG00000151849	CENPJ	down
ENSG00000130159	ECSIT	down
ENSG00000233834	LOC100506098	down
ENSG00000235655		down
ENSG00000105671	DDX49	down
ENSG00000133983	COX16	down
ENSG00000169230	PRELID1	down
ENSG00000169740	ZNF32	down
ENSG00000170385	SLC30A1	down
ENSG00000279088		down
ENSG00000197406	DIO3	down
ENSG00000104412	EMC2	down
ENSG00000175592	FOSL1	down
ENSG00000080546	SESN1	down
ENSG00000156795	WDYHV1	down
ENSG00000119705	SLIRP	down
ENSG00000053900	ANAPC4	down
ENSG00000167601	AXL	down
ENSG00000229299		down
ENSG00000160783	PMF1	down
ENSG00000146143	PRIM2	down
ENSG00000153391	INO80C	down
ENSG00000271754		down
ENSG00000213139	CRYGS	down
ENSG00000048162	NOP16	down
ENSG00000119326	CTNNAL1	down
ENSG00000148291	SURF2	down
ENSG00000117262	GPR89A	down
ENSG00000185803	SLC52A2	down
ENSG00000279191		down
ENSG00000020426	MNAT1	down
ENSG00000269918		down
ENSG00000180178	FAR2P1	down
ENSG00000145494	NDUFS6	down
ENSG00000105974	CAV1	down
ENSG00000173465	SSSCA1	down
ENSG00000175756	AURKAIP1	down
ENSG00000170540	ARL6IP1	down
ENSG00000133704	IPO8	down
ENSG00000230630	DNM3OS	down
ENSG00000213707		down
ENSG00000177700	POLR2L	down
ENSG00000224578		down
ENSG00000152359	POC5	down
ENSG00000168255	POLR2J3	down
ENSG00000137563	GGH	down
ENSG00000174652	ZNF266	down
ENSG00000173409	ARV1	down
ENSG00000138698	RAP1GDS1	down
ENSG00000214174	AMZ2P1	down
ENSG00000233608	TWIST2	down
ENSG00000258674	UPI0001AE6402	down
ENSG00000143429		down
ENSG00000007520	TSR3	down
ENSG00000136891	TEX10	down
ENSG00000182109		down
ENSG00000160781	PAQR6	down
ENSG00000276712		down
ENSG00000166166	TRMT61A	down
ENSG00000170310	STX8	down
ENSG00000250182		down
ENSG00000092295	TGM1	down
ENSG00000131471	AOC3	down
ENSG00000157992	KRTCAP3	down
ENSG00000092108	SCFD1	down
ENSG00000146674	IGFBP3	down
ENSG00000135750	KCNK1	down
ENSG00000271895		down
ENSG00000163191	S100A11	down
ENSG00000167985	SDHAF2	down
ENSG00000185274	WBSCR17	down
ENSG00000087245	MMP2	down
ENSG00000141448	GATA6	down
ENSG00000023041	ZDHHC6	down
ENSG00000000460	C1orf112	down
ENSG00000186132	C2orf76	down
ENSG00000102805	CLN5	down
ENSG00000271344		down
ENSG00000057663	ATG5	down
ENSG00000130024	PHF10	down
ENSG00000130165	ELOF1	down
ENSG00000167772	ANGPTL4	down
ENSG00000157110	RBPMS	down
ENSG00000242599		down
ENSG00000164111	ANXA5	down
ENSG00000197223	C1D	down
ENSG00000221500		down
ENSG00000140443	IGF1R	down
ENSG00000133104	SPG20	down
ENSG00000196754	S100A2	down
ENSG00000266967	AARSD1	down
ENSG00000128708	HAT1	down
ENSG00000171488	LRRC8C	down
ENSG00000172965	MIR4435-2HG	down
ENSG00000128564	VGF	down
ENSG00000074842	MYDGF	down
ENSG00000188092	GPR89B	down
ENSG00000180953	ST20	down
ENSG00000100985	MMP9	down
ENSG00000005469	CROT	down
ENSG00000244701		down
ENSG00000099624	ATP5D	down
ENSG00000279528		down
ENSG00000132423	COQ3	down
ENSG00000128585	MKLN1	down
ENSG00000226396		down
ENSG00000198157	HMGN5	down
ENSG00000077150	NFKB2	down
ENSG00000151657	KIN	down
ENSG00000226380		down
ENSG00000231940		down
ENSG00000153485	TMEM251	down
ENSG00000227081		down
ENSG00000050130	JKAMP	down
ENSG00000139675	HNRNPA1L2	down
ENSG00000163510	CWC22	down
ENSG00000182196	ARL6IP4	down
ENSG00000143333	RGS16	down
ENSG00000175741		down
ENSG00000188064	WNT7B	down
ENSG00000142623	PADI1	down
ENSG00000272077		down
ENSG00000135111	TBX3	down
ENSG00000239900	ADSL	down
ENSG00000197019	SERTAD1	down
ENSG00000229132		down
ENSG00000124802	EEF1E1	down
ENSG00000189001	SBSN	down
ENSG00000151490	PTPRO	down
ENSG00000147669	POLR2K	down
ENSG00000235001		down
ENSG00000226985	LINC01203	down
ENSG00000151332	MBIP	down
ENSG00000269951		down
ENSG00000163141	BNIPL	down
ENSG00000099860	GADD45B	down
ENSG00000065559	MAP2K4	down
ENSG00000243635		down
ENSG00000083544	TDRD3	down
ENSG00000113580	NR3C1	down
ENSG00000128342	LIF	down
ENSG00000246922	UBAP1L	down
ENSG00000273893		down
ENSG00000078053	AMPH	down
ENSG00000265750		down
ENSG00000175505	CLCF1	down
ENSG00000198729	PPP1R14C	down
ENSG00000145555	MYO10	down
ENSG00000130255	RPL36	down
ENSG00000106366	SERPINE1	down
ENSG00000088970	KIZ	down
ENSG00000270816	LINC00221	down
ENSG00000258199		down
ENSG00000175550	DRAP1	down
ENSG00000215492		down
ENSG00000272599		down
ENSG00000100532	CGRRF1	down
ENSG00000256453	DND1	down
ENSG00000188290	HES4	down
ENSG00000133710	SPINK5	down
ENSG00000171557	FGG	down
ENSG00000174791	RIN1	down
ENSG00000262712		down
ENSG00000248124		down
ENSG00000163513	TGFBR2	down
ENSG00000257122		down
ENSG00000222041	LINC00152	down
ENSG00000204977	TRIM13	down
ENSG00000275895	U2AF1L5	down
ENSG00000170017	ALCAM	down
ENSG00000182287	AP1S2	down
ENSG00000189376	C8orf76	down
ENSG00000188321	ZNF559	down
ENSG00000197579	TOPORS	down
ENSG00000214114	MYCBP	down
ENSG00000175806	MSRA	down
ENSG00000142684	ZNF593	down
ENSG00000136098	NEK3	down
ENSG00000155868	MED7	down
ENSG00000240668		down
ENSG00000142856	ITGB3BP	down
ENSG00000157796	WDR19	down
ENSG00000198763	ND2	down
ENSG00000187051	RPS19BP1	down
ENSG00000117115	PADI2	down
ENSG00000275993	LOC102724428	down
ENSG00000282034		down
ENSG00000176988	FMR1NB	down
ENSG00000184557	SOCS3	down
ENSG00000102452	NALCN	down
ENSG00000250786	SNHG18	down
ENSG00000215039	CD27-AS1	down
ENSG00000258944		down
ENSG00000120708	TGFBI	down
ENSG00000089692	LAG3	down
ENSG00000196656		down
ENSG00000235363		down
ENSG00000280383		down
ENSG00000253357		down
ENSG00000129437	KLK14	down
ENSG00000067182	TNFRSF1A	down
ENSG00000273058		down
ENSG00000230629		down
ENSG00000170689	HOXB9	down
ENSG00000236603		down
ENSG00000272338		down
ENSG00000272994		down
ENSG00000198440	ZNF583	down
ENSG00000244754	N4BP2L2	down
ENSG00000168038	ULK4	down
ENSG00000277534		down
ENSG00000222365	SNORD12B	down
ENSG00000170558	CDH2	down
ENSG00000106571	GLI3	down
ENSG00000077232	DNAJC10	down
ENSG00000116791	CRYZ	down
ENSG00000264350		down
ENSG00000078401	EDN1	down
ENSG00000168546	GFRA2	down
ENSG00000241061		down
ENSG00000069509	FUNDC1	down
ENSG00000232472		down
ENSG00000148143	ZNF462	down
ENSG00000113578	FGF1	down
ENSG00000228409		down
ENSG00000269973		down
ENSG00000241506		down
ENSG00000137821	LRRC49	down
ENSG00000127252	HRASLS	down
ENSG00000248527		down
ENSG00000128510	CPA4	down
ENSG00000228106	DISP1	down
ENSG00000234964		down
ENSG00000059769	DNAJC25	down
ENSG00000204778		down
ENSG00000143110	C1orf162	down
ENSG00000145247	OCIAD2	down
ENSG00000260751		down
ENSG00000236017		down
ENSG00000166401	SERPINB8	down
ENSG00000047621	C12orf4	down
ENSG00000233426		down
ENSG00000207523		down
ENSG00000184441		down
ENSG00000269906		down
ENSG00000119041	GTF3C3	down
ENSG00000102886	GDPD3	down
ENSG00000125787	GNRH2	down
ENSG00000157021		down
ENSG00000234589		down
ENSG00000205853	RFPL3S	down
ENSG00000226180	LOC100129215	down
ENSG00000240288	GHRLOS	down
ENSG00000272217		down
ENSG00000197647	ZNF433	down
ENSG00000267096		down
ENSG00000152154	TMEM178A	down
ENSG00000279522		down
ENSG00000220201	ZGLP1	down
ENSG00000171970	ZNF57	down
ENSG00000266402		down
ENSG00000207280		down
ENSG00000188015	S100A3	down
ENSG00000277879		down
ENSG00000064655	EYA2	down
ENSG00000167588	GPD1	down
ENSG00000173681	CXorf23	down
ENSG00000135655	USP15	down
ENSG00000267707		down
ENSG00000196653	ZNF502	down
ENSG00000230207		down
ENSG00000210117		down
ENSG00000226360		down
ENSG00000133135	RNF128	down
ENSG00000091482	SMPX	down
ENSG00000276853		down
ENSG00000087077	TRIP6	down
ENSG00000100479	POLE2	down
ENSG00000213385		down
ENSG00000265982		down
ENSG00000086730	LAT2	down
ENSG00000279821		down
ENSG00000151611	MMAA	down
ENSG00000214485		down
ENSG00000170421	KRT8	down
ENSG00000160201	U2AF1	down
ENSG00000184349	EFNA5	down
ENSG00000109107	ALDOC	down
ENSG00000204421	LY6G6C	down
ENSG00000039139	DNAH5	down
ENSG00000143545	RAB13	down
ENSG00000127989	MTERF1	down
ENSG00000124145	SDC4	down
ENSG00000266910		down
ENSG00000139684	ESD	down
ENSG00000228502		down
ENSG00000259015		down
ENSG00000233328		down
ENSG00000273450		down
ENSG00000106692	FKTN	down
ENSG00000278000		down
ENSG00000229638		down
ENSG00000276136		down
ENSG00000136014	USP44	down
ENSG00000175003	SLC22A1	down
ENSG00000118939	UCHL3	down
ENSG00000131115	ZNF227	down
ENSG00000274677		down
ENSG00000280033		down
ENSG00000198522	GPN1	down
ENSG00000197062	ZSCAN26	down
ENSG00000183691	NOG	down
ENSG00000188313	PLSCR1	down
ENSG00000154027	AK5	down
ENSG00000260193		down
ENSG00000169682	SPNS1	down
ENSG00000164406	LEAP2	down
ENSG00000255198	SNHG9	down
ENSG00000166394	CYB5R2	down
ENSG00000257354		down
ENSG00000269983		down
ENSG00000008516	MMP25	down
ENSG00000272335		down
ENSG00000087085	ACHE	down
ENSG00000204147	ASAH2B	down
ENSG00000206885		down
ENSG00000189334	S100A14	down
ENSG00000251022	THAP9-AS1	down
ENSG00000237575	PYY2	down
ENSG00000227232		down
ENSG00000238072		down
ENSG00000144642	RBMS3	down
ENSG00000161912	ADCY10P1	down
ENSG00000249855		down
ENSG00000186827	TNFRSF4	down
ENSG00000200913		down
ENSG00000249992	TMEM158	down
ENSG00000184560	C17orf74	down
ENSG00000085465	OVGP1	down
ENSG00000258469		down
ENSG00000173110	HSPA6	down
ENSG00000261087		down
ENSG00000065618	COL17A1	down
ENSG00000268307		down
ENSG00000213326		down
ENSG00000275185		down
ENSG00000227615		down
ENSG00000230701		down
ENSG00000008128	CDK11A	down
ENSG00000056291	NPFFR2	down
ENSG00000276166		down
ENSG00000260144		down
ENSG00000233250		down
ENSG00000159588	CCDC17	down
ENSG00000188739	RBM34	down
ENSG00000166682	TMPRSS5	down
ENSG00000278771		down
ENSG00000139239		down
ENSG00000186297	GABRA5	down
ENSG00000211459		down
ENSG00000230177		down
ENSG00000151287	TEX30	down
ENSG00000196497	IPO4	down
ENSG00000114209	PDCD10	down
ENSG00000279766		down
ENSG00000102265	TIMP1	down
ENSG00000283498		down
ENSG00000143369	ECM1	down
ENSG00000207757		down
ENSG00000250420		down
ENSG00000170516	COX7B2	down
ENSG00000137331	IER3	down
ENSG00000178922	HYI	down
ENSG00000120937	NPPB	down
ENSG00000284668		down
ENSG00000279691		down
ENSG00000259744		down
ENSG00000281538		down
ENSG00000213397	HAUS7	down
ENSG00000229119		down
ENSG00000213080		down
ENSG00000169418	NPR1	down
ENSG00000156011	PSD3	down
ENSG00000170381	SEMA3E	down
ENSG00000085274	MYNN	down
ENSG00000189171	S100A13	down
ENSG00000276445		down
ENSG00000188981	MSANTD1	down
ENSG00000136147	PHF11	down
ENSG00000259972		down
ENSG00000259408		down
ENSG00000261643		down
ENSG00000233321		down
ENSG00000121297	TSHZ3	down
ENSG00000273306		down
ENSG00000196872	KIAA1211L	down
ENSG00000270091		down
ENSG00000179083	FAM133A	down
ENSG00000226332		down
ENSG00000230006	ANKRD36BP2	down
ENSG00000181016	LSMEM1	down
ENSG00000198695	ND6	down
ENSG00000200534		down
ENSG00000235663		down
ENSG00000005073	HOXA11	down
ENSG00000173991	TCAP	down
ENSG00000276814		down
ENSG00000284642		down
ENSG00000268713		down
ENSG00000273216		down
ENSG00000128422	KRT17	down
ENSG00000084636	COL16A1	down
ENSG00000081138	CDH7	down
ENSG00000240038	AMY2B	down
ENSG00000124103	FAM209A	down
ENSG00000239559		down
ENSG00000105278	ZFR2	down
ENSG00000134716	CYP2J2	down
ENSG00000197472	ZNF695	down
ENSG00000185070	FLRT2	down
ENSG00000251221	LINC01337	down
ENSG00000126759	CFP	down
ENSG00000111490	TBC1D30	down
ENSG00000270558		down
ENSG00000088035	ALG6	down
ENSG00000250764		down
ENSG00000082397	EPB41L3	down
ENSG00000234975		down
ENSG00000268945		down
ENSG00000273237		down
ENSG00000234585	CCT6P3	down
ENSG00000271862		down
ENSG00000158869	FCER1G	down
ENSG00000210195		down
ENSG00000154655	L3MBTL4	down
ENSG00000143248	RGS5	down
ENSG00000279656		down
ENSG00000271941		down
ENSG00000213714	FAM209B	down
ENSG00000180376	CCDC66	down
ENSG00000204764	RANBP17	down
ENSG00000129988	LBP	down
ENSG00000272606		down
ENSG00000234722	LINC01287	down
ENSG00000164776	PHKG1	down
ENSG00000101333	PLCB4	down
ENSG00000218227		down
ENSG00000188996	HUS1B	down
ENSG00000163421	PROK2	down
ENSG00000137309	HMGA1	down
ENSG00000124102	PI3	down
ENSG00000137877	SPTBN5	down
ENSG00000111057	KRT18	down
ENSG00000185495	LOC101926980	down
ENSG00000147576	ADHFE1	down
ENSG00000224261		down
ENSG00000267809		down
ENSG00000283740		down
ENSG00000207973		down
ENSG00000226887	ERVMER34-1	down
ENSG00000117114	ADGRL2	down
ENSG00000176054		down
ENSG00000008517	IL32	down
ENSG00000252965		down
ENSG00000166741	NNMT	down
ENSG00000258365		down
ENSG00000214975		down
ENSG00000257838	LOC653786	down
ENSG00000189064	GAGE2A	down
ENSG00000197261	C6orf141	down
ENSG00000267980		down
ENSG00000168811	IL12A	down
ENSG00000151065	DCP1B	down
ENSG00000261159		down
ENSG00000259321		down
ENSG00000234268		down
ENSG00000248112		down
ENSG00000238283		down
ENSG00000100359	SGSM3	down
ENSG00000023445	BIRC3	down
ENSG00000234176		down
ENSG00000184937	WT1	down
ENSG00000068985	PAGE1	down
ENSG00000214093		down
ENSG00000173482	PTPRM	down
ENSG00000280231		down
ENSG00000143127	ITGA10	down
ENSG00000258297		down
ENSG00000187653		down
ENSG00000106125	FAM188B	down
ENSG00000259562		down
ENSG00000124882	EREG	down
ENSG00000105523	FAM83E	down
ENSG00000151883	PARP8	down
ENSG00000153291	SLC25A27	down
ENSG00000260317		down
ENSG00000181541	MAB21L2	down
ENSG00000197140	ADAM32	down
ENSG00000278012		down
ENSG00000256223	ZNF10	down
ENSG00000274128		down
ENSG00000125864	BFSP1	down
ENSG00000275106		down
ENSG00000275576		down
ENSG00000106588	PSMA2	down
ENSG00000174564	IL20RB	down
ENSG00000266490		down
ENSG00000217094		down
ENSG00000165997	ARL5B	down
ENSG00000250366	TUNAR	down
ENSG00000274272		down
ENSG00000248890	HHIP-AS1	down
ENSG00000230673		down
ENSG00000134709	HOOK1	down
ENSG00000233384		down
ENSG00000279196		down
ENSG00000238103		down
ENSG00000222937		down
ENSG00000270100		down
ENSG00000271553		down
ENSG00000126890	CTAG2	down
ENSG00000187479	C11orf96	down
ENSG00000223564		down
ENSG00000204248	COL11A2	down
ENSG00000266066		down
ENSG00000262484	CCER2	down
ENSG00000139974	SLC38A6	down
ENSG00000257681		down
ENSG00000233762		down
ENSG00000272263		down
ENSG00000249264		down
ENSG00000213640		down
ENSG00000272308		down
ENSG00000115290	GRB14	down
ENSG00000112562	SMOC2	down
ENSG00000265936		down
ENSG00000273325		down
ENSG00000106034	CPED1	down
ENSG00000169550	MUC15	down
ENSG00000226525		down
ENSG00000162494	LRRC38	down
ENSG00000274364		down
ENSG00000272750		down
ENSG00000178127	NDUFV2	down
ENSG00000279092		down
ENSG00000273759		down
ENSG00000101665	SMAD7	down
ENSG00000247982	LINC00926	down
ENSG00000267281	K7ELQ4	down
ENSG00000224141		down
ENSG00000284740		down
ENSG00000134215	VAV3	down
ENSG00000104903	LYL1	down
ENSG00000176463	SLCO3A1	down
ENSG00000130427	EPO	down
ENSG00000255042		down
ENSG00000167701	GPT	down
ENSG00000266743		down
ENSG00000226221		down
ENSG00000147119	CHST7	down
ENSG00000283023		down
ENSG00000269688		down
ENSG00000207554		down
ENSG00000273055		down
ENSG00000279148		down
ENSG00000271204		down
ENSG00000183032	SLC25A21	down
ENSG00000213658	LAT	down
ENSG00000173261	PLAC8L1	down
ENSG00000234353		down
ENSG00000057657	PRDM1	down
ENSG00000257790		down
ENSG00000158023	WDR66	down
ENSG00000132698	RAB25	down
ENSG00000171121	KCNMB3	down
ENSG00000026508	CD44	down
ENSG00000210049		down
ENSG00000160703	NLRX1	down
ENSG00000180530	NRIP1	down
ENSG00000080224	EPHA6	down
ENSG00000138639	ARHGAP24	down
ENSG00000198590	C3orf35	down
ENSG00000262410		down
ENSG00000256338		down
ENSG00000226037		down
ENSG00000162493	PDPN	down
ENSG00000136630	HLX	down
ENSG00000279372		down
ENSG00000236060		down
ENSG00000273483		down
ENSG00000261408	CDK3	down
ENSG00000115963	RND3	down
ENSG00000275191		down
ENSG00000210194		down
ENSG00000279799		down
ENSG00000270813		down
ENSG00000173338	KCNK7	down
ENSG00000221491		down
ENSG00000258498		down
ENSG00000236801		down
ENSG00000242539		down
ENSG00000184163	FAM132A	down
ENSG00000271781		down
ENSG00000162241	SLC25A45	down
ENSG00000237491		down
ENSG00000254206	NPIPB11	down
ENSG00000260948		down
ENSG00000232656		down
ENSG00000234287		down
ENSG00000229131		down
ENSG00000271964		down
ENSG00000113657	DPYSL3	down
ENSG00000272182		down
ENSG00000270640		down
ENSG00000196415	PRTN3	down
ENSG00000135272	MDFIC	down
ENSG00000224839		down
ENSG00000276926		down
ENSG00000241106	HLA-DOB	down
ENSG00000208036		down
ENSG00000230383		down
ENSG00000243696	UPI0001D3BBB4	down
ENSG00000136881	BAAT	down
ENSG00000169862	CTNND2	down
ENSG00000141505	ASGR1	down
ENSG00000260671		down
ENSG00000280047		down
ENSG00000267940		down
ENSG00000214203		down
ENSG00000149201	CCDC81	down
ENSG00000233967		down
ENSG00000138658	ZGRF1	down
ENSG00000135547	HEY2	down
ENSG00000229256		down
ENSG00000270956		down
ENSG00000279031		down
ENSG00000204338	CYP21A1P	down
ENSG00000105246	EBI3	down
ENSG00000274372		down
ENSG00000125813	PAX1	down
ENSG00000228470		down
ENSG00000129194	SOX15	down
ENSG00000279307		down
ENSG00000111664	GNB3	down
ENSG00000272644		down
ENSG00000196335	STK31	down
ENSG00000284747		down
ENSG00000172746		down
ENSG00000167754	KLK5	down
ENSG00000272512		down
ENSG00000069482	GAL	down
ENSG00000155849	ELMO1	down
ENSG00000218208		down
ENSG00000260907		down
ENSG00000260179		down
ENSG00000260111		down
ENSG00000101311	FERMT1	down
ENSG00000272434		down
ENSG00000275769		down
ENSG00000274427		down
ENSG00000256950	PSMD9	down
ENSG00000137707	BTG4	down
ENSG00000132967		down
ENSG00000107562	CXCL12	down
ENSG00000241990		down
ENSG00000147437	GNRH1	down
ENSG00000196696	PDXDC2P	down
ENSG00000168661	ZNF30	down
ENSG00000003436	TFPI	down
ENSG00000178297	TMPRSS9	down
ENSG00000122435	TRMT13	down
ENSG00000137868	STRA6	down
ENSG00000257702	LBX2-AS1	down
ENSG00000205560	CPT1B	down
ENSG00000275764		down
ENSG00000235330		down
ENSG00000266258	LOC101927481	down
ENSG00000180113	TDRD6	down
ENSG00000181649	PHLDA2	down
ENSG00000178538	CA8	down
ENSG00000240489		down
ENSG00000082497	SERTAD4	down
ENSG00000118785	SPP1	down
ENSG00000225972		down
ENSG00000179967		down
ENSG00000084110	HAL	down
ENSG00000171056	SOX7	down
ENSG00000224903		down
ENSG00000251495		down
ENSG00000254409		down
ENSG00000187682	ERAS	down
ENSG00000214548	MEG3	down
ENSG00000010295	IFFO1	down
ENSG00000186854	TRABD2A	down
ENSG00000220749	RPL21P28	down
ENSG00000272848		down
ENSG00000105131	EPHX3	down
ENSG00000267834		down
ENSG00000280311		down
ENSG00000238363	SNORA13	down
ENSG00000180914	OXTR	down
ENSG00000275734		down
ENSG00000257004		down
ENSG00000152422	XRCC4	down
ENSG00000244300		down
ENSG00000143632	ACTA1	down
ENSG00000006327	TNFRSF12A	down
ENSG00000257497		down
ENSG00000184584	TMEM173	down
ENSG00000250506	CDK3	down
ENSG00000127920	GNG11	down
ENSG00000185615	PDIA2	down
ENSG00000213539		down
ENSG00000157315	TMED6	down
ENSG00000120370	GORAB	down
ENSG00000199477		down
ENSG00000213881		down
ENSG00000281780		down
ENSG00000137501	SYTL2	down
ENSG00000228519		down
ENSG00000261461		down
ENSG00000184478	OR56A3	down
ENSG00000213178		down
ENSG00000273416		down
ENSG00000251550		down
ENSG00000198185	ZNF334	down
ENSG00000181524		down
ENSG00000271811		down
ENSG00000226855		down
ENSG00000123977	DAW1	down
ENSG00000149781	FERMT3	down
ENSG00000163701	IL17RE	down
ENSG00000273437		down
ENSG00000130224	LRCH2	down
ENSG00000257576		down
ENSG00000269028	MTRNR2L12	down
ENSG00000131503	ANKHD1	down
ENSG00000254840		down
ENSG00000260966		down
ENSG00000204584		down
ENSG00000280422		down
ENSG00000196666	FAM180B	down
ENSG00000164556	FAM183BP	down
ENSG00000117148	ACTL8	down
ENSG00000273174		down
ENSG00000237194		down
ENSG00000111679	PTPN6	down
ENSG00000231595		down
ENSG00000240087		down
ENSG00000228121		down
ENSG00000147231	CXorf57	down
ENSG00000244945	LOC101928445	down
ENSG00000225912		down
ENSG00000205927	OLIG2	down
ENSG00000183199		down
ENSG00000278493		down
ENSG00000198691	ABCA4	down
ENSG00000153976	HS3ST3A1	down
ENSG00000182308	DCAF4L1	down
ENSG00000227694		down
ENSG00000270069		down
ENSG00000151948	GLT1D1	down
ENSG00000171303	KCNK3	down
ENSG00000183971	NPW	down
ENSG00000201302		down
ENSG00000213901	SLC23A3	down
ENSG00000077092	RARB	down
ENSG00000276337		down
ENSG00000225578		down
ENSG00000182986	ZNF320	down
ENSG00000108511	HOXB6	down
ENSG00000137273	FOXF2	down
ENSG00000251595		down
ENSG00000248445	SEMA6A-AS1	down
ENSG00000226314	ZNF192P1	down
ENSG00000127129	EDN2	down
ENSG00000180155	LYNX1	down
ENSG00000232872		down
ENSG00000280543		down
ENSG00000163435	ELF3	down
ENSG00000140623	SEPT12	down
ENSG00000270127		down
ENSG00000157111	TMEM171	down
ENSG00000107187	LHX3	down
ENSG00000204661	C5orf60	down
ENSG00000275084		down
ENSG00000256667		down
ENSG00000254416	LOC105369486	down
ENSG00000272871		down
ENSG00000142185	TRPM2	down
ENSG00000272817		down
ENSG00000100314	CABP7	down
ENSG00000258790	KIAA0391	down
ENSG00000273271		down
ENSG00000260940		down
ENSG00000118137	APOA1	down
ENSG00000188511	C22orf34	down
ENSG00000177363	LRRN4CL	down
ENSG00000203644		down
ENSG00000280099		down
ENSG00000122477	LRRC39	down
ENSG00000228929		down
ENSG00000227456	LINC00310	down
ENSG00000258427		down
ENSG00000249476	LOC285638	down
ENSG00000267919		down
ENSG00000173809	TDRD12	down
ENSG00000260306		down
ENSG00000120279	MYCT1	down
ENSG00000130656	HBZ	down
ENSG00000258479	LINC00640	down
ENSG00000233997	LINC01425	down
ENSG00000110169	HPX	down
ENSG00000266010	GATA6-AS1	down
ENSG00000271870		down
ENSG00000215086		down
ENSG00000165078	CPA6	down
ENSG00000270210		down
ENSG00000260190		down
ENSG00000283303		down
ENSG00000279786		down
ENSG00000199024		down
ENSG00000243904		down
ENSG00000261616		down
ENSG00000230047		down
ENSG00000215866	LINC01356	down
ENSG00000231566	LOC401585	down
ENSG00000224080		down
ENSG00000215022		down
ENSG00000175793	SFN	down
ENSG00000213430		down
ENSG00000260977		down
ENSG00000177238	TRIM72	down
ENSG00000101938	CHRDL1	down
ENSG00000224543		down
ENSG00000138134	STAMBPL1	down
ENSG00000239149		down
ENSG00000200550		down
ENSG00000100473	COCH	down
ENSG00000259407		down
ENSG00000198156	NPIPB6	down
ENSG00000201772		down
ENSG00000123685	BATF3	down
ENSG00000260747		down
ENSG00000248592	TMEM110-MUSTN1	down
ENSG00000225200		down
ENSG00000167984	NLRC3	down
ENSG00000265452		down
ENSG00000270917		down
ENSG00000229344		down
ENSG00000117791	MARC2	down
ENSG00000233597		down
ENSG00000264230	LINC00842	down
ENSG00000272181		down
ENSG00000224712	NPIPA3	down
ENSG00000269125		down
ENSG00000274758		down
ENSG00000170477	KRT4	down
ENSG00000213542		down
ENSG00000275491	LOC101929125	down
ENSG00000276571		down
ENSG00000226781		down
ENSG00000102683	SGCG	down
ENSG00000268222		down
ENSG00000228817		down
ENSG00000105880	DLX5	down
ENSG00000278765		down
ENSG00000196466	ZNF799	down
ENSG00000249119		down
ENSG00000166405	RIC3	down
ENSG00000279623		down
ENSG00000272468		down
ENSG00000164418	GRIK2	down
ENSG00000185924	RTN4RL1	down
ENSG00000277504		down
ENSG00000272221		down
ENSG00000120049	KCNIP2	down
ENSG00000260001	TGFBR3L	down
ENSG00000277959		down
ENSG00000125878	TCF15	down
ENSG00000205702	CYP2D7	down
ENSG00000254615		down
ENSG00000213782	DDX47	down
ENSG00000233956		down
ENSG00000226763	SRRM5	down
ENSG00000225091	SNORA71A	down
ENSG00000261433		down
ENSG00000100197	CYP2D6	down
ENSG00000257605		down
ENSG00000170458	CD14	down
ENSG00000254783		down
ENSG00000230896		down
ENSG00000233203		down
ENSG00000269404	SPIB	down
ENSG00000179954	SSC5D	down
ENSG00000280123		down
ENSG00000267251		down
ENSG00000203434		down
ENSG00000270178		down
ENSG00000282978		down
ENSG00000106868	SUSD1	down
ENSG00000273628		down

## Sheet: 工作表4
AccID	Symbol	Style
ENSG00000214389		up
ENSG00000122026	RPL21	up
ENSG00000125356	NDUFA1	up
ENSG00000123349	PFDN5	up
ENSG00000168653	NDUFS5	up
ENSG00000177410	ZFAS1	up
ENSG00000169740	ZNF32	up
ENSG00000237973		up
ENSG00000110092	CCND1	up
ENSG00000185641		up
ENSG00000229344		up
ENSG00000137970		up
ENSG00000127922	C7orf76	up
ENSG00000220842		up
ENSG00000229117	RPL41	up
ENSG00000071082	RPL31	up
ENSG00000241837	ATP5O	up
ENSG00000144713	RPL32	up
ENSG00000211459		up
ENSG00000115350	POLE4	up
ENSG00000113312	TTC1	up
ENSG00000235552		up
ENSG00000170310	STX8	up
ENSG00000226360		up
ENSG00000243517		up
ENSG00000233762		up
ENSG00000148444	COMMD3	up
ENSG00000180389	ATP5EP2	up
ENSG00000198744		up
ENSG00000183298		up
ENSG00000234797		up
ENSG00000232573		up
ENSG00000102309	PIN4	up
ENSG00000166136	NDUFB8	up
ENSG00000177954	RPS27	up
ENSG00000134825	TMEM258	up
ENSG00000182899	RPL35A	up
ENSG00000237550		up
ENSG00000198918	RPL39	up
ENSG00000187630	DHRS4L2	up
ENSG00000163597	SNHG16	up
ENSG00000225972		up
ENSG00000244398		up
ENSG00000116120	FARSB	up
ENSG00000198930	CSAG1	up
ENSG00000132432	SEC61G	up
ENSG00000251562	MALAT1	up
ENSG00000117450	PRDX1	up
ENSG00000262902		up
ENSG00000204435	CSNK2B	up
ENSG00000138326	RPS24	up
ENSG00000164611	PTTG1	up
ENSG00000238578		up
ENSG00000118181	RPS25	up
ENSG00000109475	RPL34	up
ENSG00000136930	PSMB7	up
ENSG00000160783	PMF1	up
ENSG00000171960	PPIH	up
ENSG00000041357	PSMA4	up
ENSG00000198840	ND3	up
ENSG00000237575	PYY2	up
ENSG00000117691	NENF	up
ENSG00000156411	C14orf2	up
ENSG00000136149		up
ENSG00000260060		up
ENSG00000182117	NOP10	up
ENSG00000115970	THADA	up
ENSG00000198034	RPS4X	up
ENSG00000279799		up
ENSG00000232956	SNHG15	up
ENSG00000147604	RPL7	up
ENSG00000188599		up
ENSG00000227077		up
ENSG00000230979		up
ENSG00000171490	RSL1D1	up
ENSG00000234589		up
ENSG00000256338		up
ENSG00000253626	EIF5AL1	up
ENSG00000135930	EIF4E2	up
ENSG00000198712	COX2	up
ENSG00000226855		up
ENSG00000229119		up
ENSG00000230629		up
ENSG00000224631		up
ENSG00000239672	NME1	up
ENSG00000170860	LSM3	up
ENSG00000242485	MRPL20	up
ENSG00000119705	SLIRP	up
ENSG00000170515	PA2G4	up
ENSG00000116898	MRPS15	up
ENSG00000227063		up
ENSG00000145425	RPS3A	up
ENSG00000233461		up
ENSG00000175193	PARL	up
ENSG00000143947	RPS27A	up
ENSG00000121895	TMEM156	up
ENSG00000126756	UXT	up
ENSG00000185104	FAF1	up
ENSG00000146707	POMZP3	up
ENSG00000167397	VKORC1	up
ENSG00000172809	RPL38	up
ENSG00000149357	LAMTOR1	up
ENSG00000163584	RPL22L1	up
ENSG00000228106	DISP1	up
ENSG00000134419	RPS15A	up
ENSG00000227081		up
ENSG00000116288	PARK7	up
ENSG00000146677		up
ENSG00000215030		up
ENSG00000225383	SFTA1P	up
ENSG00000142534	RPS11	up
ENSG00000231767		up
ENSG00000224420	ADM5	up
ENSG00000213619	NDUFS3	up
ENSG00000213741	RPS29	up
ENSG00000108826	MRPL27	up
ENSG00000257727	CNPY2	up
ENSG00000210195		up
ENSG00000136810	TXN	up
ENSG00000119203	CPSF3	up
ENSG00000161970	RPL26	up
ENSG00000170089	LOC728554	up
ENSG00000275700	AATF	up
ENSG00000147684	NDUFB9	up
ENSG00000165502	RPL36AL	up
ENSG00000173163	COMMD1	up
ENSG00000167996	FTH1	up
ENSG00000034510	TMSB10	up
ENSG00000203875	SNHG5	up
ENSG00000100028	SNRPD3	up
ENSG00000172301	COPRS	up
ENSG00000109971	HSPA8	up
ENSG00000226243		up
ENSG00000236824		up
ENSG00000264281		up
ENSG00000249859	PVT1	up
ENSG00000234851		up
ENSG00000248527		up
ENSG00000198242	RPL23A	up
ENSG00000141378	PTRH2	up
ENSG00000110060	PUS3	up
ENSG00000182004	SNRPE	up
ENSG00000139180	NDUFA9	up
ENSG00000239559		up
ENSG00000142684	ZNF593	up
ENSG00000152147	GEMIN6	up
ENSG00000175061	LRRC75A-AS1	up
ENSG00000156467	UQCRB	up
ENSG00000228300	C19orf24	up
ENSG00000161981	SNRNP25	up
ENSG00000233328		up
ENSG00000143314	MRPL24	up
ENSG00000116251	RPL22	up
ENSG00000214026	MRPL23	up
ENSG00000099624	ATP5D	up
ENSG00000177700	POLR2L	up
ENSG00000089009	RPL6	up
ENSG00000283498		up
ENSG00000112695	COX7A2	up
ENSG00000268516		up
ENSG00000111481	COPZ1	up
ENSG00000174744	BRMS1	up
ENSG00000234742		up
ENSG00000228929		up
ENSG00000205642	VCX3B	up
ENSG00000131153	GINS2	up
ENSG00000163382	APOA1BP	up
ENSG00000115539	PDCL3	up
ENSG00000179271	GADD45GIP1	up
ENSG00000243449	C4orf48	up
ENSG00000198258	UBL5	up
ENSG00000220749	RPL21P28	up
ENSG00000279691		up
ENSG00000174529	TMEM81	up
ENSG00000104408	EIF3E	up
ENSG00000158639	PAGE5	up
ENSG00000099385	BCL7C	up
ENSG00000234498	RPL13AP20	up
ENSG00000189376	C8orf76	up
ENSG00000255198	SNHG9	up
ENSG00000114850	SSR3	up
ENSG00000234618		up
ENSG00000105379	ETFB	up
ENSG00000126267	COX6B1	up
ENSG00000129255	MPDU1	up
ENSG00000101361	NOP56	up
ENSG00000217130		up
ENSG00000235776		up
ENSG00000269028	MTRNR2L12	up
ENSG00000159884	CCDC107	up
ENSG00000199753	SNORD104	up
ENSG00000139233	LLPH	up
ENSG00000117592	PRDX6	up
ENSG00000185627	PSMD13	up
ENSG00000283196		up
ENSG00000132963	POMP	up
ENSG00000173660	UQCRH	up
ENSG00000210196		up
ENSG00000106245	BUD31	up
ENSG00000213757		up
ENSG00000125691	RPL23	up
ENSG00000241553	ARPC4	up
ENSG00000129559	NEDD8	up
ENSG00000233493	TMEM238	up
ENSG00000243964		up
ENSG00000167985	SDHAF2	up
ENSG00000210107		up
ENSG00000213058		up
ENSG00000198131	ZNF544	up
ENSG00000230325		up
ENSG00000277203	F8A1	up
ENSG00000105393	BABAM1	up
ENSG00000116035	VAX2	up
ENSG00000176476	SGF29	up
ENSG00000280383		up
ENSG00000142669	SH3BGRL3	up
ENSG00000226332		up
ENSG00000107262	BAG1	up
ENSG00000004534	RBM6	up
ENSG00000108961	RANGRF	up
ENSG00000262814	MRPL12	up
ENSG00000082068	WDR70	up
ENSG00000130255	RPL36	up
ENSG00000124207	CSE1L	up
ENSG00000112306	RPS12	up
ENSG00000105583	WDR83OS	up
ENSG00000150316	CWC15	up
ENSG00000204392	LSM2	up
ENSG00000218175		up
ENSG00000105248	CCDC94	up
ENSG00000272821		up
ENSG00000185721	DRG1	up
ENSG00000084636	COL16A1	up
ENSG00000110200	ANAPC15	up
ENSG00000042753	AP2S1	up
ENSG00000116649	SRM	up
ENSG00000175334	BANF1	up
ENSG00000185608	MRPL40	up
ENSG00000102030	NAA10	up
ENSG00000185825	BCAP31	up
ENSG00000251495		up
ENSG00000171858	RPS21	up
ENSG00000174775	HRAS	up
ENSG00000110717	NDUFS8	up
ENSG00000176731	C8orf59	up
ENSG00000273058		up
ENSG00000273466		up
ENSG00000196976	LAGE3	up
ENSG00000158050	DUSP2	up
ENSG00000146007	ZMAT2	up
ENSG00000159210	SNF8	up
ENSG00000198522	GPN1	up
ENSG00000214046	SMIM7	up
ENSG00000138175	ARL3	up
ENSG00000117984	CTSD	up
ENSG00000169020	ATP5I	up
ENSG00000172366	FAM195A	up
ENSG00000137154	RPS6	up
ENSG00000174547	MRPL11	up
ENSG00000114391	RPL24	up
ENSG00000205629	LCMT1	up
ENSG00000105619	TFPT	up
ENSG00000144867	SRPRB	up
ENSG00000172590	MRPL52	up
ENSG00000254999	BRK1	up
ENSG00000178531	CTXN1	up
ENSG00000234608	MAPKAPK5-AS1	up
ENSG00000134697	GNL2	up
ENSG00000177600	RPLP2	up
ENSG00000198816	ZNF358	up
ENSG00000232888		up
ENSG00000145979	TBC1D7	up
ENSG00000234004		up
ENSG00000268713		up
ENSG00000223803		up
ENSG00000141858	UPI000204A890	up
ENSG00000148291	SURF2	up
ENSG00000035141	FAM136A	up
ENSG00000141698	NT5C3B	up
ENSG00000147123	NDUFB11	up
ENSG00000126698	DNAJC8	up
ENSG00000170516	COX7B2	up
ENSG00000125995	ROMO1	up
ENSG00000212123	PRR22	up
ENSG00000101464	PIGU	up
ENSG00000148450	MSRB2	up
ENSG00000158747	NBL1	up
ENSG00000203724	C1orf53	up
ENSG00000198467	TPM2	up
ENSG00000279483	RPL41	up
ENSG00000221983	UBA52	up
ENSG00000175756	AURKAIP1	up
ENSG00000197345	MRPL21	up
ENSG00000095485	CWF19L1	up
ENSG00000169627	BOLA2B	up
ENSG00000184260	HIST2H2AC	up
ENSG00000167775	CD320	up
ENSG00000166823	MESP1	up
ENSG00000220201	ZGLP1	up
ENSG00000084623	EIF3I	up
ENSG00000182774	RPS17	up
ENSG00000161265	U2AF1L4	up
ENSG00000102390	PBDC1	up
ENSG00000152082	MZT2B	up
ENSG00000278133		up
ENSG00000186468	RPS23	up
ENSG00000145494	NDUFS6	up
ENSG00000183617	MRPL54	up
ENSG00000112699	GMDS	up
ENSG00000141933	TPGS1	up
ENSG00000172428	MYEOV2	up
ENSG00000182154	MRPL41	up
ENSG00000166441	RPL27A	up
ENSG00000175602	CCDC85B	up
ENSG00000149554	CHEK1	up
ENSG00000106211	HSPB1	up
ENSG00000261061		up
ENSG00000188846	RPL14	up
ENSG00000146425	DYNLT1	up
ENSG00000177556	ATOX1	up
ENSG00000070010	UFD1L	up
ENSG00000197111	PCBP2	up
ENSG00000130748	TMEM160	up
ENSG00000131100	ATP6V1E1	up
ENSG00000122033	MTIF3	up
ENSG00000130725	UBE2M	up
ENSG00000105669	COPE	up
ENSG00000124172	ATP5E	up
ENSG00000210117		up
ENSG00000167578	RAB4B	up
ENSG00000163156	SCNM1	up
ENSG00000174276	ZNHIT2	up
ENSG00000147400	CETN2	up
ENSG00000184281	TSSC4	up
ENSG00000064490	RFXANK	up
ENSG00000243147	MRPL33	up
ENSG00000164610	RP9	up
ENSG00000115761	NOL10	up
ENSG00000172965	MIR4435-2HG	up
ENSG00000002330	BAD	up
ENSG00000130811	EIF3G	up
ENSG00000224114		up
ENSG00000151131	C12orf45	up
ENSG00000224877	C17orf89	up
ENSG00000276529		up
ENSG00000136942	RPL35	up
ENSG00000133265	HSPBP1	up
ENSG00000183048	SLC25A10	up
ENSG00000121073	SLC35B1	up
ENSG00000197728	RPS26	up
ENSG00000180089	TMEM86B	up
ENSG00000102109	PCSK1N	up
ENSG00000173457	PPP1R14B	up
ENSG00000099795	NDUFB7	up
ENSG00000135441	BLOC1S1	up
ENSG00000083544	TDRD3	up
ENSG00000260257		up
ENSG00000171695	LKAAEAR1	up
ENSG00000126953	TIMM8A	up
ENSG00000204922	UQCC3	up
ENSG00000164713	BRI3	up
ENSG00000133997	MED6	up
ENSG00000132507	EIF5A	up
ENSG00000169230	PRELID1	up
ENSG00000143819	EPHX1	up
ENSG00000167863	ATP5H	up
ENSG00000139684	ESD	up
ENSG00000101220	C20orf27	up
ENSG00000110700	RPS13	up
ENSG00000123737	EXOSC9	up
ENSG00000220583		up
ENSG00000241685	ARPC1A	up
ENSG00000217094		up
ENSG00000166794	PPIB	up
ENSG00000150456	N6AMT2	up
ENSG00000226525		up
ENSG00000213399		up
ENSG00000131116	ZNF428	up
ENSG00000237039		up
ENSG00000197019	SERTAD1	up
ENSG00000008988	RPS20	up
ENSG00000125611	CHCHD5	up
ENSG00000167272	POP5	up
ENSG00000160124	CCDC58	up
ENSG00000217555	CKLF	up
ENSG00000233927	RPS28	up
ENSG00000152484	USP12	up
ENSG00000214530	STARD10	up
ENSG00000198171	DDRGK1	up
ENSG00000148362	C9orf142	up
ENSG00000183684	ALYREF	up
ENSG00000150779	TIMM8B	up
ENSG00000102103	PQBP1	up
ENSG00000183648	NDUFB1	up
ENSG00000182973	CNOT10	up
ENSG00000142544	CTU1	up
ENSG00000176973	FAM89B	up
ENSG00000226396		up
ENSG00000236439		up
ENSG00000198695	ND6	up
ENSG00000130522	JUND	up
ENSG00000265750		up
ENSG00000225131		up
ENSG00000180879	SSR4	up
ENSG00000130024	PHF10	up
ENSG00000180211		up
ENSG00000131174	COX7B	up
ENSG00000238172		up
ENSG00000237214		up
ENSG00000237190	CDKN2AIPNL	up
ENSG00000163479	SSR2	up
ENSG00000106125	FAM188B	up
ENSG00000269973		up
ENSG00000268916		up
ENSG00000256087	ZNF432	up
ENSG00000186312	CA5BP1	up
ENSG00000226221		up
ENSG00000198763	ND2	up
ENSG00000100865	CINP	up
ENSG00000236801		up
ENSG00000271781		up
ENSG00000103363	TCEB2	up
ENSG00000087074	PPP1R15A	up
ENSG00000143429		up
ENSG00000184967	NOC4L	up
ENSG00000173272	MZT2A	up
ENSG00000142546	NOSIP	up
ENSG00000258199		up
ENSG00000196419	XRCC6	up
ENSG00000210082		up
ENSG00000251580	LOC105374366	up
ENSG00000214941	ZSWIM7	up
ENSG00000171222	SCAND1	up
ENSG00000260804	PKI55	up
ENSG00000198899	ATP6	up
ENSG00000227615		up
ENSG00000125743	SNRPD2	up
ENSG00000266066		up
ENSG00000234287		up
ENSG00000166741	NNMT	up
ENSG00000124570	SERPINB6	up
ENSG00000158019	BRE	up
ENSG00000108774	RAB5C	up
ENSG00000115268	RPS15	up
ENSG00000121542	SEC22A	up
ENSG00000178429		up
ENSG00000219023		up
ENSG00000198464	ZNF480	up
ENSG00000119013	NDUFB3	up
ENSG00000136522	MRPL47	up
ENSG00000204267	TAP2	up
ENSG00000169189	NSMCE1	up
ENSG00000065427	KARS	up
ENSG00000130165	ELOF1	up
ENSG00000135390	ATP5G2	up
ENSG00000187051	RPS19BP1	up
ENSG00000160213	CSTB	up
ENSG00000237991		up
ENSG00000106268	NUDT1	up
ENSG00000185596		up
ENSG00000183155	RABIF	up
ENSG00000213442		up
ENSG00000049245	VAMP3	up
ENSG00000123353	ORMDL2	up
ENSG00000266402		up
ENSG00000111832	RWDD1	up
ENSG00000182518	FAM104B	up
ENSG00000102898	NUTF2	up
ENSG00000099800	TIMM13	up
ENSG00000071859	FAM50A	up
ENSG00000108107	RPL28	up
ENSG00000070785	EIF2B3	up
ENSG00000260179		up
ENSG00000196683	TOMM7	up
ENSG00000170906	NDUFA3	up
ENSG00000179922	ZNF784	up
ENSG00000176386	CDC26	up
ENSG00000205352	PRR13	up
ENSG00000183605	SFXN4	up
ENSG00000130731	C16orf13	up
ENSG00000122644	ARL4A	up
ENSG00000109113	RAB34	up
ENSG00000229833	PET100	up
ENSG00000105202	FBL	up
ENSG00000225630		up
ENSG00000269388		up
ENSG00000226434		up
ENSG00000155115	GTF3C6	up
ENSG00000092841	MYL6	up
ENSG00000144741	SLC25A26	up
ENSG00000100429	HDAC10	up
ENSG00000129158	SERGEF	up
ENSG00000146373	RNF217	up
ENSG00000168061	SAC3D1	up
ENSG00000137818	RPLP1	up
ENSG00000134809	TIMM10	up
ENSG00000172500	FIBP	up
ENSG00000007520	TSR3	up
ENSG00000240087		up
ENSG00000238103		up
ENSG00000103266	STUB1	up
ENSG00000113734	BNIP1	up
ENSG00000173915	USMG5	up
ENSG00000149806	FAU	up
ENSG00000143222	UFC1	up
ENSG00000130208	APOC1	up
ENSG00000235001		up
ENSG00000167526	RPL13	up
ENSG00000168894	RNF181	up
ENSG00000105372	RPS19	up
ENSG00000156928	MALSU1	up
ENSG00000196656		up
ENSG00000087191	PSMC5	up
ENSG00000137288	UQCC2	up
ENSG00000105677	TMEM147	up
ENSG00000240509		up
ENSG00000182544	MFSD5	up
ENSG00000135404	CD63	up
ENSG00000141428	C18orf21	up
ENSG00000160746	ANO10	up
ENSG00000278784		up
ENSG00000222041	LINC00152	up
ENSG00000175806	MSRA	up
ENSG00000126246	IGFLR1	up
ENSG00000173486	FKBP2	up
ENSG00000137161	CNPY3	up
ENSG00000117395	EBNA1BP2	up
ENSG00000166171	DPCD	up
ENSG00000130159	ECSIT	up
ENSG00000242349		up
ENSG00000241990		up
ENSG00000213523	SRA1	up
ENSG00000256053	APOPT1	up
ENSG00000100836	PABPN1	up
ENSG00000155366	RHOC	up
ENSG00000235174		up
ENSG00000232346		up
ENSG00000116691	MIIP	up
ENSG00000163682	RPL9	up
ENSG00000161677	JOSD2	up
ENSG00000237380		up
ENSG00000023902	PLEKHO1	up
ENSG00000160336	ZNF761	up
ENSG00000240036		up
ENSG00000243716	NPIPB5	up
ENSG00000131876	SNRPA1	up
ENSG00000139637	C12orf10	up
ENSG00000272047	GTF2H5	up
ENSG00000235043		up
ENSG00000197696	NMB	up
ENSG00000249042		up
ENSG00000148688	RPP30	up
ENSG00000241556		up
ENSG00000090273	NUDC	up
ENSG00000188186	LAMTOR4	up
ENSG00000166595	FAM96B	up
ENSG00000243927	MRPS6	up
ENSG00000114956	DGUOK	up
ENSG00000231500	RPS18	up
ENSG00000172757	CFL1	up
ENSG00000079462	PAFAH1B3	up
ENSG00000183172	SMDT1	up
ENSG00000277791	PSMB3	up
ENSG00000100911	PSME2	up
ENSG00000104679	R3HCC1	up
ENSG00000156873	PHKG2	up
ENSG00000213339	QTRT1	up
ENSG00000168273	SMIM4	up
ENSG00000178896	EXOSC4	up
ENSG00000215612	HMX1	up
ENSG00000105258	POLR2I	up
ENSG00000151366	NDUFC2	up
ENSG00000173692	PSMD1	up
ENSG00000283103		up
ENSG00000167085	PHB	up
ENSG00000055044	NOP58	up
ENSG00000126934	MAP2K2	up
ENSG00000197982	C1orf122	up
ENSG00000112130	RNF8	up
ENSG00000259781		up
ENSG00000239789	MRPS17	up
ENSG00000008018	PSMB1	up
ENSG00000230207		up
ENSG00000183011	NAA38	up
ENSG00000183444		up
ENSG00000110492	MDK	up
ENSG00000165916	PSMC3	up
ENSG00000132612	VPS4A	up
ENSG00000174365	SNHG11	up
ENSG00000140525	FANCI	up
ENSG00000141030	COPS3	up
ENSG00000101439	CST3	up
ENSG00000213977	TAX1BP3	up
ENSG00000166582	CENPV	up
ENSG00000149273	RPS3	up
ENSG00000063177	RPL18	up
ENSG00000169059	VCX3A	up
ENSG00000115307	AUP1	up
ENSG00000072506	HSD17B10	up
ENSG00000255717	SNHG1	up
ENSG00000184209	SNRNP35	up
ENSG00000132823	OSER1	up
ENSG00000255062		up
ENSG00000254093	PINX1	up
ENSG00000169249	ZRSR2	up
ENSG00000234741	GAS5	up
ENSG00000160055	TMEM234	up
ENSG00000277702		up
ENSG00000125991	ERGIC3	up
ENSG00000204381	LAYN	up
ENSG00000058799	YIPF1	up
ENSG00000132313	MRPL35	up
ENSG00000233954	UQCRHL	up
ENSG00000108518	PFN1	up
ENSG00000198832	SELM	up
ENSG00000107833	NPM3	up
ENSG00000197747	S100A10	up
ENSG00000167088	SNRPD1	up
ENSG00000230383		up
ENSG00000102265	TIMP1	up
ENSG00000248487	ABHD14A	up
ENSG00000173207	CKS1B	up
ENSG00000197756	RPL37A	up
ENSG00000175416	CLTB	up
ENSG00000114021	NIT2	up
ENSG00000142676	RPL11	up
ENSG00000138363	ATIC	up
ENSG00000111196	MAGOHB	up
ENSG00000185482	STAC3	up
ENSG00000142507	PSMB6	up
ENSG00000274272		up
ENSG00000151465	CDC123	up
ENSG00000176058	TPRN	up
ENSG00000274012	RN7SL2	up
ENSG00000142694	EVA1B	up
ENSG00000171453	POLR1C	up
ENSG00000127184	COX7C	up
ENSG00000189159	HN1	up
ENSG00000162910	MRPL55	up
ENSG00000118508	RAB32	up
ENSG00000212664		up
ENSG00000065057	NTHL1	up
ENSG00000196754	S100A2	up
ENSG00000233558		up
ENSG00000146066	HIGD2A	up
ENSG00000140990	NDUFB10	up
ENSG00000234009		up
ENSG00000111678	C12orf57	up
ENSG00000130177	CDC16	up
ENSG00000175826	CTDNEP1	up
ENSG00000273485		up
ENSG00000090266	NDUFB2	up
ENSG00000183978	COA3	up
ENSG00000232385		up
ENSG00000269837		up
ENSG00000198546	ZNF511	up
ENSG00000198054	DSCR8	up
ENSG00000156502	SUPV3L1	up
ENSG00000213465	ARL2	up
ENSG00000130332	LSM7	up
ENSG00000065268	WDR18	up
ENSG00000207445		up
ENSG00000095380	NANS	up
ENSG00000148303	RPL7A	up
ENSG00000153551	CMTM7	up
ENSG00000225573		up
ENSG00000279088		up
ENSG00000100162	CENPM	up
ENSG00000242612	DECR2	up
ENSG00000238000		up
ENSG00000178028	DMAP1	up
ENSG00000078967	UBE2D4	up
ENSG00000054148	PHPT1	up
ENSG00000159753	RLTPR	up
ENSG00000135624	CCT7	up
ENSG00000183828	NUDT14	up
ENSG00000167920	TMEM99	up
ENSG00000204839	MROH6	up
ENSG00000160563	MED27	up
ENSG00000125971	DYNLRB1	up
ENSG00000164405	UQCRQ	up
ENSG00000181404	WASH1	up
ENSG00000167136	ENDOG	up
ENSG00000140691	ARMC5	up
ENSG00000185088	RPS27L	up
ENSG00000177548	RABEP2	up
ENSG00000166226	CCT2	up
ENSG00000071655	MBD3	up
ENSG00000171735	CAMTA1	up
ENSG00000213326		up
ENSG00000137133	HINT2	up
ENSG00000126254	RBM42	up
ENSG00000204305	AGER	up
ENSG00000136908	DPM2	up
ENSG00000170627	GTSF1	up
ENSG00000125148	MT2A	up
ENSG00000100029	PES1	up
ENSG00000121680	PEX16	up
ENSG00000131469	RPL27	up
ENSG00000103254	FAM173A	up
ENSG00000159335	PTMS	up
ENSG00000150991	UBC	up
ENSG00000157014	TATDN2	up
ENSG00000184182	UBE2F	up
ENSG00000157778	PSMG3	up
ENSG00000104529	EEF1D	up
ENSG00000144591	GMPPA	up
ENSG00000184029	DSCR4	up
ENSG00000257849		up
ENSG00000164897	TMUB1	up
ENSG00000234664		up
ENSG00000167283	ATP5L	up
ENSG00000229809	ZNF688	up
ENSG00000116221	MRPL37	up
ENSG00000077312	SNRPA	up
ENSG00000119421	NDUFA8	up
ENSG00000169689	STRA13	up
ENSG00000002919	SNX11	up
ENSG00000133250	ZNF414	up
ENSG00000166337	TAF10	up
ENSG00000140365	COMMD4	up
ENSG00000167815	PRDX2	up
ENSG00000185347	C14orf80	up
ENSG00000249617		up
ENSG00000226564		up
ENSG00000267769		up
ENSG00000218227		up
ENSG00000077348	EXOSC5	up
ENSG00000106400	ZNHIT1	up
ENSG00000105640	RPL18A	up
ENSG00000162813	BPNT1	up
ENSG00000105617	LENG1	up
ENSG00000128311	TST	up
ENSG00000158869	FCER1G	up
ENSG00000107223	EDF1	up
ENSG00000136891	TEX10	up
ENSG00000126264	HCST	up
ENSG00000104979	C19orf53	up
ENSG00000244313		up
ENSG00000128185	DGCR6L	up
ENSG00000123810	B9D2	up
ENSG00000236060		up
ENSG00000279528		up
ENSG00000167747	C19orf48	up
ENSG00000086504	MRPL28	up
ENSG00000280206		up
ENSG00000232721		up
ENSG00000125037	EMC3	up
ENSG00000204356	NELFE	up
ENSG00000187608	ISG15	up
ENSG00000243829		up
ENSG00000219665	LOC101928464	up
ENSG00000234152		up
ENSG00000178982	EIF3K	up
ENSG00000225200		up
ENSG00000186395	KRT10	up
ENSG00000104899	AMH	up
ENSG00000267317		up
ENSG00000179862	CITED4	up
ENSG00000197798	FAM118B	up
ENSG00000142227	EMP3	up
ENSG00000123545	NDUFAF4	up
ENSG00000173465	SSSCA1	up
ENSG00000160256	FAM207A	up
ENSG00000158552	ZFAND2B	up
ENSG00000189190	ZNF600	up
ENSG00000261236	BOP1	up
ENSG00000196756	SNHG17	up
ENSG00000165733	BMS1	up
ENSG00000188878	FBF1	up
ENSG00000128309	MPST	up
ENSG00000126249	PDCD2L	up
ENSG00000168393	DTYMK	up
ENSG00000075790	BCAP29	up
ENSG00000007376	RPUSD1	up
ENSG00000234513		up
ENSG00000170606	HSPA4	up
ENSG00000178381	ZFAND2A	up
ENSG00000170242	USP47	up
ENSG00000267541		up
ENSG00000107960	OBFC1	up
ENSG00000182484	WASH6P	up
ENSG00000105364	MRPL4	up
ENSG00000258301	LOC100506603	up
ENSG00000161016	RPL8	up
ENSG00000236312		up
ENSG00000125835	SNRPB	up
ENSG00000102890	ELMO3	up
ENSG00000114767	RRP9	up
ENSG00000271754		up
ENSG00000274383		up
ENSG00000275632		up
ENSG00000158457	TSPAN33	up
ENSG00000084207	GSTP1	up
ENSG00000128626	MRPS12	up
ENSG00000213015	ZNF580	up
ENSG00000219755		up
ENSG00000004866	ST7	up
ENSG00000178980	SEPW1	up
ENSG00000085063	CD59	up
ENSG00000101353	MROH8	up
ENSG00000272468		up
ENSG00000138381	ASNSD1	up
ENSG00000186162	CIDECP	up
ENSG00000189046	ALKBH2	up
ENSG00000167553	TUBA1C	up
ENSG00000202337	RNU6-8	up
ENSG00000227694		up
ENSG00000099797	TECR	up
ENSG00000173581	CCDC106	up
ENSG00000163882	POLR2H	up
ENSG00000135617	PRADC1	up
ENSG00000133316	WDR74	up
ENSG00000156482	RPL30	up
ENSG00000174886	NDUFA11	up
ENSG00000100209	HSCB	up
ENSG00000205763	RP9P	up
ENSG00000105404	RABAC1	up
ENSG00000100319	ZMAT5	up
ENSG00000164172	MOCS2	up
ENSG00000259673	IQCH-AS1	up
ENSG00000075131	TIPIN	up
ENSG00000203883	SOX18	up
ENSG00000198888	ND1	up
ENSG00000106025	TSPAN12	up
ENSG00000209042	SNORD12C	up
ENSG00000122386	ZNF205	up
ENSG00000111229	ARPC3	up
ENSG00000147155	EBP	up
ENSG00000196456	ZNF775	up
ENSG00000243181		up
ENSG00000151779	NBAS	up
ENSG00000162384	C1orf123	up
ENSG00000125931	CITED1	up
ENSG00000160948	VPS28	up
ENSG00000111639	MRPL51	up
ENSG00000211450	C11orf31	up
ENSG00000160799	CCDC12	up
ENSG00000115368	WDR75	up
ENSG00000138495	COX17	up
ENSG00000241468	ATP5J2	up
ENSG00000272655		up
ENSG00000099804	CDC34	up
ENSG00000272669		up
ENSG00000184470	TXNRD2	up
ENSG00000225912		up
ENSG00000228305		up
ENSG00000188873		up
ENSG00000159063	ALG8	up
ENSG00000223804		up
ENSG00000166333	ILK	up
ENSG00000139624	CERS5	up
ENSG00000162585	FAAP20	up
ENSG00000185986		up
ENSG00000260136		up
ENSG00000189171	S100A13	up
ENSG00000232112	TMA7	up
ENSG00000107831	FGF8	up
ENSG00000197702	PARVA	up
ENSG00000151500	THYN1	up
ENSG00000213261		up
ENSG00000226499		up
ENSG00000004766	VPS50	up
ENSG00000176101	SSNA1	up
ENSG00000230777		up
ENSG00000179943	FIZ1	up
ENSG00000105193	RPS16	up
ENSG00000224126		up
ENSG00000063241	ISOC2	up
ENSG00000185651	UBE2L3	up
ENSG00000224531	SMIM13	up
ENSG00000257303		up
ENSG00000174871	CNIH2	up
ENSG00000113387	SUB1	up
ENSG00000169972	PUSL1	up
ENSG00000262919	FAM58A	up
ENSG00000133983	COX16	up
ENSG00000204764	RANBP17	up
ENSG00000053372	MRTO4	up
ENSG00000182196	ARL6IP4	up
ENSG00000230592		up
ENSG00000227097		up
ENSG00000126247	CAPNS1	up
ENSG00000116586	LAMTOR2	up
ENSG00000104140	RHOV	up
ENSG00000232176		up
ENSG00000224094		up
ENSG00000142409	ZNF787	up
ENSG00000180096	SEPT1	up
ENSG00000249684		up
ENSG00000203778	FAM229B	up
ENSG00000168255	POLR2J3	up
ENSG00000161914	ZNF653	up
ENSG00000070501	POLB	up
ENSG00000101365	IDH3B	up
ENSG00000224646		up
ENSG00000212864	RNF208	up
ENSG00000272263		up
ENSG00000164978	NUDT2	up
ENSG00000278817	LOC102724770	up
ENSG00000186827	TNFRSF4	up
ENSG00000178449	COX14	up
ENSG00000267890	LOC101928432	up
ENSG00000104863	LIN7B	up
ENSG00000114395	CYB561D2	up
ENSG00000125458	NT5C	up
ENSG00000183431	SF3A3	up
ENSG00000106355	LSM5	up
ENSG00000170889	RPS9	up
ENSG00000131652	THOC6	up
ENSG00000210151		up
ENSG00000197568	HHLA3	up
ENSG00000131143	COX4I1	up
ENSG00000207547		up
ENSG00000235559		up
ENSG00000187522	HSPA14	up
ENSG00000136240	KDELR2	up
ENSG00000132591	ERAL1	up
ENSG00000229132		up
ENSG00000144029	MRPS5	up
ENSG00000146416	AIG1	up
ENSG00000175550	DRAP1	up
ENSG00000007080	CCDC124	up
ENSG00000188243	COMMD6	up
ENSG00000153391	INO80C	up
ENSG00000147813	NAPRT	up
ENSG00000167770	OTUB1	up
ENSG00000006015	C19orf60	up
ENSG00000033011	ALG1	up
ENSG00000007392	LUC7L	up
ENSG00000117632	STMN1	up
ENSG00000235034	C19orf81	up
ENSG00000230216		up
ENSG00000173992	CCS	up
ENSG00000261889		up
ENSG00000249264		up
ENSG00000079134	THOC1	up
ENSG00000262246	CORO7	up
ENSG00000198727	CYTB	up
ENSG00000132323	ILKAP	up
ENSG00000253352		up
ENSG00000242599		up
ENSG00000130005	GAMT	up
ENSG00000210194		up
ENSG00000240392		up
ENSG00000174917	C19orf70	up
ENSG00000165060	FXN	up
ENSG00000101294	HM13	up
ENSG00000186654	PRR5	up
ENSG00000141753	IGFBP4	up
ENSG00000088833	NSFL1C	up
ENSG00000127884	ECHS1	up
ENSG00000172531	PPP1CA	up
ENSG00000277972	CISD3	up
ENSG00000272817		up
ENSG00000233016	SNHG7	up
ENSG00000169733	RFNG	up
ENSG00000232931		up
ENSG00000148908	RGS10	up
ENSG00000183696	UPP1	up
ENSG00000154582	TCEB1	up
ENSG00000180992	MRPL14	up
ENSG00000254170		up
ENSG00000257790		up
ENSG00000268945		up
ENSG00000124802	EEF1E1	up
ENSG00000261783		up
ENSG00000066379	ZNRD1	up
ENSG00000227953		up
ENSG00000253506	NACA2	up
ENSG00000214253	FIS1	up
ENSG00000274512	TBC1D3L	up
ENSG00000241511		up
ENSG00000101146	RAE1	up
ENSG00000160888	IER2	up
ENSG00000131495	NDUFA2	up
ENSG00000151778	SERP2	up
ENSG00000273716	RPL41	up
ENSG00000274427		up
ENSG00000139974	SLC38A6	up
ENSG00000167543	TP53I13	up
ENSG00000257704	INAFM1	up
ENSG00000146282	RARS2	up
ENSG00000218208		up
ENSG00000100764	PSMC1	up
ENSG00000158062	UBXN11	up
ENSG00000130724	CHMP2A	up
ENSG00000127989	MTERF1	up
ENSG00000103152	MPG	up
ENSG00000159199	ATP5G1	up
ENSG00000233971		up
ENSG00000114405	C3orf14	up
ENSG00000244245		up
ENSG00000234975		up
ENSG00000261159		up
ENSG00000235605		up
ENSG00000173264	GPR137	up
ENSG00000138686	BBS7	up
ENSG00000130023	ERMARD	up
ENSG00000134072	CAMK1	up
ENSG00000283041		up
ENSG00000170430	MGMT	up
ENSG00000123144	C19orf43	up
ENSG00000145216	FIP1L1	up
ENSG00000147509	RGS20	up
ENSG00000141456	PELP1	up
ENSG00000131368	MRPS25	up
ENSG00000004478	FKBP4	up
ENSG00000228887		up
ENSG00000213621		up
ENSG00000176340	COX8A	up
ENSG00000179965	ZNF771	up
ENSG00000106605	BLVRA	up
ENSG00000154146	NRGN	up
ENSG00000074071	MRPS34	up
ENSG00000257267	ZNF271P	up
ENSG00000124541	RRP36	up
ENSG00000105671	DDX49	up
ENSG00000230043		up
ENSG00000124357	NAGK	up
ENSG00000166166	TRMT61A	up
ENSG00000177105	RHOG	up
ENSG00000231414		up
ENSG00000100216	TOMM22	up
ENSG00000156261	CCT8	up
ENSG00000184990	SIVA1	up
ENSG00000204315	FKBPL	up
ENSG00000162062	C16orf59	up
ENSG00000228232		up
ENSG00000160072	ATAD3B	up
ENSG00000188368	PRR19	up
ENSG00000196275	GTF2IRD2	up
ENSG00000255857	PXN-AS1	up
ENSG00000233476		up
ENSG00000104960	PTOV1	up
ENSG00000244021		up
ENSG00000272644		up
ENSG00000167515	TRAPPC2L	up
ENSG00000149925	ALDOA	up
ENSG00000177370	TIMM22	up
ENSG00000189043	NDUFA4	up
ENSG00000110536	PTPMT1	up
ENSG00000180953	ST20	up
ENSG00000149292	TTC12	up
ENSG00000272434		up
ENSG00000171720	HDAC3	up
ENSG00000184207	PGP	up
ENSG00000141504	SAT2	up
ENSG00000171425	ZNF581	up
ENSG00000196436	NPIPB15	up
ENSG00000121900	TMEM54	up
ENSG00000196284	SUPT3H	up
ENSG00000275713	HIST1H2BH	up
ENSG00000168913	ENHO	up
ENSG00000103591	AAGAB	up
ENSG00000183765	CHEK2	up
ENSG00000143543	JTB	up
ENSG00000185043	CIB1	up
ENSG00000214222		up
ENSG00000258982		up
ENSG00000104907	TRMT1	up
ENSG00000225663	FAM195B	up
ENSG00000274104		up
ENSG00000228007		up
ENSG00000160345	C9orf116	up
ENSG00000115685	PPP1R7	up
ENSG00000145592	RPL37	up
ENSG00000150551	LYPD1	up
ENSG00000160226	C21orf2	up
ENSG00000164182	NDUFAF2	up
ENSG00000160214	RRP1	up
ENSG00000172922	RNASEH2C	up
ENSG00000169696	ASPSCR1	up
ENSG00000137100	DCTN3	up
ENSG00000166526	ZNF3	up
ENSG00000187325	TAF9B	up
ENSG00000196476	C20orf96	up
ENSG00000137767	SQRDL	up
ENSG00000130706	ADRM1	up
ENSG00000204673	AKT1S1	up
ENSG00000187193	MT1X	up
ENSG00000228205		up
ENSG00000248275	TRIM52-AS1	up
ENSG00000087088	BAX	up
ENSG00000106066	CPVL	up
ENSG00000108523	RNF167	up
ENSG00000113068	PFDN1	up
ENSG00000108298	RPL19	up
ENSG00000170043	TRAPPC1	up
ENSG00000197785	ATAD3A	up
ENSG00000107625	DDX50	up
ENSG00000233426		up
ENSG00000138629	UBL7	up
ENSG00000173230	GOLGB1	up
ENSG00000233778		up
ENSG00000102977	ACD	up
ENSG00000127540	UQCR11	up
ENSG00000166352	C11orf74	up
ENSG00000125534	PPDPF	up
ENSG00000218739	CEBPZOS	up
ENSG00000105963	ADAP1	up
ENSG00000175279	APITD1-CORT	up
ENSG00000218426		up
ENSG00000100416	TRMU	up
ENSG00000252965		up
ENSG00000226210	LOC100288778	up
ENSG00000139546	TARBP2	up
ENSG00000217239		up
ENSG00000130520	LSM4	up
ENSG00000175581	MRPL48	up
ENSG00000169750	RAC3	up
ENSG00000250786	SNHG18	up
ENSG00000203877	RIPPLY2	up
ENSG00000105518	TMEM205	up
ENSG00000148834	GSTO1	up
ENSG00000205542	TMSB4X	up
ENSG00000154723	ATP5J	up
ENSG00000158526	TSR2	up
ENSG00000281501		up
ENSG00000147166	ITGB1BP2	up
ENSG00000127528	KLF2	up
ENSG00000009724	MASP2	up
ENSG00000228502		up
ENSG00000176978	DPP7	up
ENSG00000214541		up
ENSG00000103024	NME3	up
ENSG00000165644	COMTD1	up
ENSG00000134910	STT3A	up
ENSG00000184076	UQCR10	up
ENSG00000197483	ZNF628	up
ENSG00000219507		up
ENSG00000163938	GNL3	up
ENSG00000141522	ARHGDIA	up
ENSG00000132780	NASP	up
ENSG00000233597		up
ENSG00000197958	RPL12	up
ENSG00000174177	CTU2	up
ENSG00000160194	NDUFV3	up
ENSG00000118162	KPTN	up
ENSG00000278231		up
ENSG00000130204	TOMM40	up
ENSG00000173338	KCNK7	up
ENSG00000115541	HSPE1	up
ENSG00000100908	EMC9	up
ENSG00000109917	ZPR1	up
ENSG00000236603		up
ENSG00000165775	FUNDC2	up
ENSG00000167900	TK1	up
ENSG00000182307	C8orf33	up
ENSG00000149923	PPP4C	up
ENSG00000205155	PSENEN	up
ENSG00000235472		up
ENSG00000213719	CLIC1	up
ENSG00000140623	SEPT12	up
ENSG00000234354		up
ENSG00000141552	ANAPC11	up
ENSG00000144395	CCDC150	up
ENSG00000083817	ZNF416	up
ENSG00000162929	KIAA1841	up
ENSG00000240682	ISY1	up
ENSG00000090263	MRPS33	up
ENSG00000278952		up
ENSG00000197299	BLM	up
ENSG00000241015	TPM3P9	up
ENSG00000079785	DDX1	up
ENSG00000182718	ANXA2	up
ENSG00000131188	PRR7	up
ENSG00000137880	GCHFR	up
ENSG00000265936		up
ENSG00000011243	AKAP8L	up
ENSG00000124444	ZNF576	up
ENSG00000101745	ANKRD12	up
ENSG00000236081	ELFN1-AS1	up
ENSG00000163344	PMVK	up
ENSG00000117419	ERI3	up
ENSG00000197180	CH17-340M24.3	up
ENSG00000135940	COX5B	up
ENSG00000099901	RANBP1	up
ENSG00000171703	TCEA2	up
ENSG00000123395	ATG101	up
ENSG00000140264	SERF2	up
ENSG00000140995	DEF8	up
ENSG00000279457	LOC102723897	up
ENSG00000129460	NGDN	up
ENSG00000124074	ENKD1	up
ENSG00000280033		up
ENSG00000114383	TUSC2	up
ENSG00000082515	MRPL22	up
ENSG00000244073		up
ENSG00000141741	MIEN1	up
ENSG00000250321		up
ENSG00000213169		up
ENSG00000241494		up
ENSG00000262484	CCER2	up
ENSG00000147364	FBXO25	up
ENSG00000164885	CDK5	up
ENSG00000006007	GDE1	up
ENSG00000083845	RPS5	up
ENSG00000257365	FNTB	up
ENSG00000218891	ZNF579	up
ENSG00000107175	CREB3	up
ENSG00000047579	DTNBP1	up
ENSG00000130313	PGLS	up
ENSG00000214113	LYRM4	up
ENSG00000183793	NPIPA5	up
ENSG00000184162	NR2C2AP	up
ENSG00000227973		up
ENSG00000183072	NKX2-5	up
ENSG00000005075	POLR2J	up
ENSG00000123154	WDR83	up
ENSG00000182551	ADI1	up
ENSG00000169592	INO80E	up
ENSG00000136238	RAC1	up
ENSG00000158402	CDC25C	up
ENSG00000037897	METTL1	up
ENSG00000197498	RPF2	up
ENSG00000104964	AES	up
ENSG00000127589		up
ENSG00000123965		up
ENSG00000166682	TMPRSS5	up
ENSG00000163481	RNF25	up
ENSG00000148290	SURF1	up
ENSG00000173261	PLAC8L1	up
ENSG00000120533	ENY2	up
ENSG00000214975		up
ENSG00000146556	WASH2P	up
ENSG00000174915	PTDSS2	up
ENSG00000163888	CAMK2N2	up
ENSG00000227199	ST7-AS1	up
ENSG00000169976	SF3B5	up
ENSG00000158792	SPATA2L	up
ENSG00000171135	JAGN1	up
ENSG00000241852	C8orf58	up
ENSG00000166451	CENPN	up
ENSG00000198937	CCDC167	up
ENSG00000166557	TMED3	up
ENSG00000116521	SCAMP3	up
ENSG00000139914	FITM1	up
ENSG00000107829	FBXW4	up
ENSG00000129562	DAD1	up
ENSG00000148335	NTMT1	up
ENSG00000159377	PSMB4	up
ENSG00000112514	CUTA	up
ENSG00000273437		up
ENSG00000099817	POLR2E	up
ENSG00000136152	COG3	up
ENSG00000103496	STX4	up
ENSG00000130511	SSBP4	up
ENSG00000196262	PPIA	up
ENSG00000155287	SLC25A28	up
ENSG00000149761	NUDT22	up
ENSG00000212694	LINC01089	up
ENSG00000171311	EXOSC1	up
ENSG00000198804	COX1	up
ENSG00000087884	AAMDC	up
ENSG00000220472		up
ENSG00000170684	ZNF296	up
ENSG00000235297		up
ENSG00000162300	ZFPL1	up
ENSG00000188681	TEKT4P2	up
ENSG00000181991	MRPS11	up
ENSG00000161618	ALDH16A1	up
ENSG00000283674		up
ENSG00000272440		up
ENSG00000234335		up
ENSG00000175854	SWI5	up
ENSG00000160318	CLDND2	up
ENSG00000111775	COX6A1	up
ENSG00000212607		up
ENSG00000065054	SLC9A3R2	up
ENSG00000136271	DDX56	up
ENSG00000278558	TMEM191B	up
ENSG00000125652	ALKBH7	up
ENSG00000072818	ACAP1	up
ENSG00000165637	VDAC2	up
ENSG00000135587	SMPD2	up
ENSG00000169857	AVEN	up
ENSG00000173928	SWSAP1	up
ENSG00000168259	DNAJC7	up
ENSG00000053900	ANAPC4	up
ENSG00000101222	SPEF1	up
ENSG00000159352	PSMD4	up
ENSG00000272836		up
ENSG00000011332	DPF1	up
ENSG00000143256	PFDN2	up
ENSG00000173545	ZNF622	up
ENSG00000231940		up
ENSG00000162975	KCNF1	up
ENSG00000197857	ZNF44	up
ENSG00000130958	SLC35D2	up
ENSG00000122034	GTF3A	up
ENSG00000189077	TMEM120A	up
ENSG00000116885	OSCP1	up
ENSG00000198157	HMGN5	up
ENSG00000204628	GNB2L1	up
ENSG00000014138	POLA2	up
ENSG00000124140	SLC12A5	up
ENSG00000171159	C9orf16	up
ENSG00000183624	HMCES	up
ENSG00000273027		up
ENSG00000204272		up
ENSG00000249855		up
ENSG00000175063	UBE2C	up
ENSG00000229659		up
ENSG00000183208	GDPGP1	up
ENSG00000277610	RNVU1-4	up
ENSG00000145912	NHP2	up
ENSG00000266472	MRPS21	up
ENSG00000197779	ZNF81	up
ENSG00000213316	LTC4S	up
ENSG00000153774	CFDP1	up
ENSG00000242951		up
ENSG00000119333	WDR34	up
ENSG00000267174		up
ENSG00000165416	SUGT1	up
ENSG00000141873	SLC39A3	up
ENSG00000225071		up
ENSG00000171307	ZDHHC16	up
ENSG00000258153		up
ENSG00000120471	TP53AIP1	up
ENSG00000173113	TRMT112	up
ENSG00000160113	NR2F6	up
ENSG00000198830	HMGN2	up
ENSG00000139579	NABP2	up
ENSG00000251301	LOC100507195	up
ENSG00000120742	SERP1	up
ENSG00000075914	EXOSC7	up
ENSG00000083457	ITGAE	up
ENSG00000103160	HSDL1	up
ENSG00000281128	PTENP1-AS	up
ENSG00000233384		up
ENSG00000101460	MAP1LC3A	up
ENSG00000234268		up
ENSG00000120699	EXOSC8	up
ENSG00000227232		up
ENSG00000128422	KRT17	up
ENSG00000127445	PIN1	up
ENSG00000175634	RPS6KB2	up
ENSG00000155906	RMND1	up
ENSG00000122140	MRPS2	up
ENSG00000025770	NCAPH2	up
ENSG00000107872	FBXL15	up
ENSG00000247828	TMEM161B-AS1	up
ENSG00000260018		up
ENSG00000196465	MYL6B	up
ENSG00000168701	TMEM208	up
ENSG00000255135		up
ENSG00000131591	C1orf159	up
ENSG00000181524		up
ENSG00000184924	PTRHD1	up
ENSG00000148334	PTGES2	up
ENSG00000168090	COPS6	up
ENSG00000243199		up
ENSG00000240231		up
ENSG00000233514		up
ENSG00000108651	UTP6	up
ENSG00000160075	SSU72	up
ENSG00000267493		up
ENSG00000134590	FAM127A	up
ENSG00000109805	NCAPG	up
ENSG00000147687	TATDN1	up
ENSG00000141499	WRAP53	up
ENSG00000156831	NSMCE2	up
ENSG00000234769	WASH4P	up
ENSG00000130726	TRIM28	up
ENSG00000175221	MED16	up
ENSG00000133706	LARS	up
ENSG00000161980	POLR3K	up
ENSG00000235354		up
ENSG00000063245	EPN1	up
ENSG00000243824		up
ENSG00000149600	COMMD7	up
ENSG00000124614	RPS10	up
ENSG00000234825		up
ENSG00000243678	NME2	up
ENSG00000198931	APRT	up
ENSG00000169738	DCXR	up
ENSG00000100138	SNU13	up
ENSG00000179958	DCTPP1	up
ENSG00000123143	PKN1	up
ENSG00000165283	STOML2	up
ENSG00000187049	TMEM216	up
ENSG00000214160	ALG3	up
ENSG00000273063		up
ENSG00000177156	TALDO1	up
ENSG00000155368	DBI	up
ENSG00000213280		up
ENSG00000229967		up
ENSG00000182362	YBEY	up
ENSG00000151611	MMAA	up
ENSG00000163923	RPL39L	up
ENSG00000099977	DDT	up
ENSG00000143450	OAZ3	up
ENSG00000089289	IGBP1	up
ENSG00000146143	PRIM2	up
ENSG00000108106	UBE2S	up
ENSG00000144214	LYG1	up
ENSG00000047621	C12orf4	up
ENSG00000217716		up
ENSG00000196497	IPO4	up
ENSG00000100348	TXN2	up
ENSG00000275185		up
ENSG00000164896	FASTK	up
ENSG00000105146	AURKC	up
ENSG00000179933	C14orf119	up
ENSG00000105672	ETV2	up
ENSG00000105755	ETHE1	up
ENSG00000029993	HMGB3	up
ENSG00000164081	TEX264	up
ENSG00000115758	ODC1	up
ENSG00000275489	C17orf98	up
ENSG00000167779	IGFBP6	up
ENSG00000126106	TMEM53	up
ENSG00000130347	RTN4IP1	up
ENSG00000137955	RABGGTB	up
ENSG00000203819	HIST2H2BC	up
ENSG00000163468	CCT3	up
ENSG00000074842	MYDGF	up
ENSG00000160446	ZDHHC12	up
ENSG00000260259		up
ENSG00000235363		up
ENSG00000075142	SRI	up
ENSG00000110651	CD81	up
ENSG00000115289	PCGF1	up
ENSG00000161249	DMKN	up
ENSG00000106992	AK1	up
ENSG00000239246		up
ENSG00000087502	ERGIC2	up
ENSG00000084072	PPIE	up
ENSG00000227057	WDR46	up
ENSG00000225178		up
ENSG00000129235	TXNDC17	up
ENSG00000183763	TRAIP	up
ENSG00000100347	SAMM50	up
ENSG00000163684	RPP14	up
ENSG00000188483	IER5L	up
ENSG00000125817	CENPB	up
ENSG00000226287	TMEM191A	up
ENSG00000149932	TMEM219	up
ENSG00000173141	MRPL57	up
ENSG00000177697	CD151	up
ENSG00000144635	DYNC1LI1	up
ENSG00000272990		up
ENSG00000242299		up
ENSG00000244045	TMEM199	up
ENSG00000182310	SPACA6P	up
ENSG00000089685	BIRC5	up
ENSG00000162517	PEF1	up
ENSG00000235587		up
ENSG00000090971	NAT14	up
ENSG00000136631	VPS45	up
ENSG00000006712	PAF1	up
ENSG00000141642	ELAC1	up
ENSG00000167363	FN3K	up
ENSG00000176022	B3GALT6	up
ENSG00000177868	SVBP	up
ENSG00000231747		up
ENSG00000117010	ZNF684	up
ENSG00000146540	C7orf50	up
ENSG00000236242	MYO16-AS1	up
ENSG00000083454	P2RX5	up
ENSG00000005189	LOC81691	up
ENSG00000152467	ZSCAN1	up
ENSG00000164587	RPS14	up
ENSG00000100285	NEFH	up
ENSG00000135972	MRPS9	up
ENSG00000105254	TBCB	up
ENSG00000157349	DDX19B	up
ENSG00000230177		up
ENSG00000175390	EIF3F	up
ENSG00000110711	AIP	up
ENSG00000106399	RPA3	up
ENSG00000218582		up
ENSG00000054116	TRAPPC3	up
ENSG00000113643	RARS	up
ENSG00000078668	VDAC3	up
ENSG00000177971	IMP3	up
ENSG00000175213	ZNF408	up
ENSG00000111144	LTA4H	up
ENSG00000262049		up
ENSG00000269949		up
ENSG00000175106	TVP23C	up
ENSG00000176108	CHMP6	up
ENSG00000254901	BORCS8	up
ENSG00000188321	ZNF559	up
ENSG00000107338	SHB	up
ENSG00000182687	GALR2	up
ENSG00000223877		up
ENSG00000186184	POLR1D	up
ENSG00000160932	LY6E	up
ENSG00000104852	SNRNP70	up
ENSG00000155438	NIFK	up
ENSG00000113558	SKP1	up
ENSG00000240849	TMEM189	up
ENSG00000219133		up
ENSG00000232527	LOC100996732	up
ENSG00000134248	LAMTOR5	up
ENSG00000258365		up
ENSG00000101940	WDR13	up
ENSG00000142252	GEMIN7	up
ENSG00000173991	TCAP	up
ENSG00000221914	PPP2R2A	up
ENSG00000237264		up
ENSG00000233589		up
ENSG00000273450		up
ENSG00000233270		up
ENSG00000101335	MYL9	up
ENSG00000205871		up
ENSG00000172172	MRPL13	up
ENSG00000124562	SNRPC	up
ENSG00000184007	PTP4A2	up
ENSG00000227008		up
ENSG00000168906	MAT2A	up
ENSG00000244165	P2RY11	up
ENSG00000087302	C14orf166	up
ENSG00000250182		up
ENSG00000163634	THOC7	up
ENSG00000215440	NPEPL1	up
ENSG00000204778		up
ENSG00000141759	TXNL4A	up
ENSG00000173511	VEGFB	up
ENSG00000169718	DUS1L	up
ENSG00000100985	MMP9	up
ENSG00000158042	MRPL17	up
ENSG00000260025		up
ENSG00000167468	GPX4	up
ENSG00000120896	SORBS3	up
ENSG00000213337	ANKRD39	up
ENSG00000174939	ASPHD1	up
ENSG00000197182	MIRLET7BHG	up
ENSG00000132563	REEP2	up
ENSG00000228265	RALY-AS1	up
ENSG00000163319	MRPS18C	up
ENSG00000277504		up
ENSG00000146576	C7orf26	up
ENSG00000126453	BCL2L12	up
ENSG00000243317	C7orf73	up
ENSG00000186577	C6orf1	up
ENSG00000187867	PALM3	up
ENSG00000205426	KRT81	up
ENSG00000105552	BCAT2	up
ENSG00000240376		up
ENSG00000145050	MANF	up
ENSG00000161999	JMJD8	up
ENSG00000145220	LYAR	up
ENSG00000183426	NPIPA1	up
ENSG00000078487	ZCWPW1	up
ENSG00000116670	MAD2L2	up
ENSG00000204194		up
ENSG00000225093		up
ENSG00000266282		up
ENSG00000167797	CDK2AP2	up
ENSG00000088356	PDRG1	up
ENSG00000126890	CTAG2	up
ENSG00000164114	MAP9	up
ENSG00000197858	GPAA1	up
ENSG00000230176	LINC01433	up
ENSG00000174652	ZNF266	up
ENSG00000105401	CDC37	up
ENSG00000196642	RABL6	up
ENSG00000227740		up
ENSG00000109255	NMU	up
ENSG00000247627		up
ENSG00000134882	UBAC2	up
ENSG00000184083	FAM120C	up
ENSG00000270816	LINC00221	up
ENSG00000274897	PANO1	up
ENSG00000203760	CENPW	up
ENSG00000089157	RPLP0	up
ENSG00000100116	GCAT	up
ENSG00000143106	PSMA5	up
ENSG00000033627	ATP6V0A1	up
ENSG00000262089		up
ENSG00000133027	PEMT	up
ENSG00000103269	RHBDL1	up
ENSG00000269958		up
ENSG00000173638	SLC19A1	up
ENSG00000115484	CCT4	up
ENSG00000127554	GFER	up
ENSG00000171130	ATP6V0E2	up
ENSG00000046647	GEMIN8	up
ENSG00000103245	NARFL	up
ENSG00000106330	MOSPD3	up
ENSG00000260260	SNHG19	up
ENSG00000197265	GTF2E2	up
ENSG00000162244	RPL29	up
ENSG00000173653	RCE1	up
ENSG00000243279	PRAF2	up
ENSG00000157992	KRTCAP3	up
ENSG00000213096	ZNF254	up
ENSG00000235961	PNMA6A	up
ENSG00000099849	RASSF7	up
ENSG00000119650	IFT43	up
ENSG00000105427	CNFN	up
ENSG00000126067	PSMB2	up
ENSG00000064199	SPA17	up
ENSG00000213750		up
ENSG00000128581	IFT22	up
ENSG00000172009	THOP1	up
ENSG00000261342		up
ENSG00000173110	HSPA6	up
ENSG00000273893		up
ENSG00000166311	SMPD1	up
ENSG00000119616	FCF1	up
ENSG00000278376		up
ENSG00000281344		up
ENSG00000181817	LSM10	up
ENSG00000136425	CIB2	up
ENSG00000255042		up
ENSG00000272711		up
ENSG00000198746	GPATCH3	up
ENSG00000126432	PRDX5	up
ENSG00000262202		up
ENSG00000170364	SETMAR	up
ENSG00000139428	MMAB	up
ENSG00000242660		up
ENSG00000178605	GTPBP6	up
ENSG00000168028	RPSA	up
ENSG00000223797	ENTPD3-AS1	up
ENSG00000280311		up
ENSG00000147316	MCPH1	up
ENSG00000105171	POP4	up
ENSG00000104522	TSTA3	up
ENSG00000143207	RFWD2	up
ENSG00000101997	CCDC22	up
ENSG00000149929	HIRIP3	up
ENSG00000198938	COX3	up
ENSG00000189064	GAGE2A	up
ENSG00000168096	ANKS3	up
ENSG00000162004	CCDC78	up
ENSG00000160404	TOR2A	up
ENSG00000123297	TSFM	up
ENSG00000101400	SNTA1	up
ENSG00000269947		up
ENSG00000242173	ARHGDIG	up
ENSG00000004779	NDUFAB1	up
ENSG00000173818	ENDOV	up
ENSG00000215375	MYL5	up
ENSG00000140104	C14orf79	up
ENSG00000115286	NDUFS7	up
ENSG00000125656	CLPP	up
ENSG00000163794	UCN	up
ENSG00000124575	HIST1H1D	up
ENSG00000273238		up
ENSG00000160050	CCDC28B	up
ENSG00000048162	NOP16	up
ENSG00000105771	SMG9	up
ENSG00000269951		up
ENSG00000109390	NDUFC1	up
ENSG00000176261	ZBTB8OS	up
ENSG00000160818	GPATCH4	up
ENSG00000167685	ZNF444	up
ENSG00000128609	NDUFA5	up
ENSG00000103202	NME4	up
ENSG00000205899	BHLHA9	up
ENSG00000004455	AK2	up
ENSG00000074800	ENO1	up
ENSG00000189227	C15orf61	up
ENSG00000119632	IFI27L2	up
ENSG00000184058	TBX1	up
ENSG00000276345	LOC102724828	up
ENSG00000103145	HCFC1R1	up
ENSG00000214087	ARL16	up
ENSG00000213598		up
ENSG00000157429	ZNF19	up
ENSG00000121653	MAPK8IP1	up
ENSG00000011009	LYPLA2	up
ENSG00000168038	ULK4	up
ENSG00000127952	STYXL1	up
ENSG00000100577	GSTZ1	up
ENSG00000272034		up
ENSG00000233276	GPX1	up
ENSG00000234327	LOC101928000	up
ENSG00000148399	DPH7	up
ENSG00000207357	RNU6-2	up
ENSG00000099840	IZUMO4	up
ENSG00000276085	CCL3L3	up
ENSG00000122705	CLTA	up
ENSG00000237976		up
ENSG00000213903	LTB4R	up
ENSG00000241370	RPP21	up
ENSG00000132661	NXT1	up
ENSG00000237433		up
ENSG00000213398	LCAT	up
ENSG00000204070	SYS1	up
ENSG00000243403		up
ENSG00000231327	LOC100133985	up
ENSG00000068615	REEP1	up
ENSG00000244363		up
ENSG00000230630	DNM3OS	up
ENSG00000182685	BRICD5	up
ENSG00000141574	SECTM1	up
ENSG00000282961		up
ENSG00000078319		up
ENSG00000168056	LTBP3	up
ENSG00000104886	PLEKHJ1	up
ENSG00000158417	EIF5B	up
ENSG00000284610		up
ENSG00000275457		up
ENSG00000111716	LDHB	up
ENSG00000272578		up
ENSG00000242262		up
ENSG00000263266		up
ENSG00000188573	FBLL1	up
ENSG00000171163	ZNF692	up
ENSG00000105618	PRPF31	up
ENSG00000174021	GNG5	up
ENSG00000178719	GRINA	up
ENSG00000103260	METRN	up
ENSG00000272831		up
ENSG00000168397	ATG4B	up
ENSG00000175564	UCP3	up
ENSG00000100387	RBX1	up
ENSG00000147257	GPC3	up
ENSG00000188739	RBM34	up
ENSG00000173812	EIF1	up
ENSG00000117410	ATP6V0B	up
ENSG00000167394	ZNF668	up
ENSG00000182108	DEXI	up
ENSG00000136938	ANP32B	up
ENSG00000232472		up
ENSG00000130305	NSUN5	up
ENSG00000249936		up
ENSG00000142541	RPL13A	up
ENSG00000260751		up
ENSG00000104129	DNAJC17	up
ENSG00000102886	GDPD3	up
ENSG00000172354	GNB2	up
ENSG00000219451	RPL23P8	up
ENSG00000084628	NKAIN1	up
ENSG00000105197	TIMM50	up
ENSG00000164815	ORC5	up
ENSG00000276101		up
ENSG00000250067	YJEFN3	up
ENSG00000106803	SEC61B	up
ENSG00000271869		up
ENSG00000169660	HEXDC	up
ENSG00000275056		up
ENSG00000281087		up
ENSG00000264067		up
ENSG00000008128	CDK11A	up
ENSG00000169609	C15orf40	up
ENSG00000180806	HOXC9	up
ENSG00000178297	TMPRSS9	up
ENSG00000272155		up
ENSG00000168101	NUDT16L1	up
ENSG00000284740		up
ENSG00000124116	WFDC3	up
ENSG00000179588	ZFPM1	up
ENSG00000268362		up
ENSG00000244921		up
ENSG00000276966	HIST1H4E	up
ENSG00000229299		up
ENSG00000181773	GPR3	up
ENSG00000175467	SART1	up
ENSG00000184983	NDUFA6	up
ENSG00000113732	ATP6V0E1	up
ENSG00000148814	LRRC27	up
ENSG00000032742	IFT88	up
ENSG00000260428	SCX	up
ENSG00000104731	KLHDC4	up
ENSG00000183647	ZNF530	up
ENSG00000137434	C6orf52	up
ENSG00000121775	TMEM39B	up
ENSG00000169567	HINT1	up
ENSG00000237749		up
ENSG00000259015		up
ENSG00000268307		up
ENSG00000159840	ZYX	up
ENSG00000136463	TACO1	up
ENSG00000115540	MOB4	up
ENSG00000245910		up
ENSG00000125878	TCF15	up
ENSG00000132004	FBXW9	up
ENSG00000261481		up
ENSG00000175356	SCUBE2	up
ENSG00000197647	ZNF433	up
ENSG00000149483	TMEM138	up
ENSG00000136856	SLC2A8	up
ENSG00000117640	MTFR1L	up
ENSG00000276712		up
ENSG00000125912	NCLN	up
ENSG00000115216	NRBP1	up
ENSG00000128228	SDF2L1	up
ENSG00000139410	SDSL	up
ENSG00000168234	TTC39C	up
ENSG00000130770	ATPIF1	up
ENSG00000167792	NDUFV1	up
ENSG00000279865		up
ENSG00000141294	LRRC46	up
ENSG00000188690	UROS	up
ENSG00000174851	YIF1A	up
ENSG00000240225	ZNF542P	up
ENSG00000221923	ZNF880	up
ENSG00000179085	DPM3	up
ENSG00000163541	SUCLG1	up
ENSG00000102805	CLN5	up
ENSG00000256393		up
ENSG00000221823	PPP3R1	up
ENSG00000272172		up
ENSG00000138101	DTNB	up
ENSG00000140006	WDR89	up
ENSG00000277459		up
ENSG00000108100	CCNY	up
ENSG00000233966		up
ENSG00000183971	NPW	up
ENSG00000110104	CCDC86	up
ENSG00000254004	ZNF260	up
ENSG00000072849	DERL2	up
ENSG00000230148	HOXB-AS1	up
ENSG00000133401	PDZD2	up
ENSG00000125864	BFSP1	up
ENSG00000179886	TIGD5	up
ENSG00000095906	NUBP2	up
ENSG00000103187	COTL1	up
ENSG00000148187	MRRF	up
ENSG00000101132	PFDN4	up
ENSG00000166199	ALKBH3	up
ENSG00000100075	SLC25A1	up
ENSG00000205544	TMEM256	up
ENSG00000241061		up
ENSG00000106028	SSBP1	up
ENSG00000162076	FLYWCH2	up
ENSG00000260081		up
ENSG00000213253		up
ENSG00000005486	RHBDD2	up
ENSG00000178999	AURKB	up
ENSG00000157021		up
ENSG00000142856	ITGB3BP	up
ENSG00000103415	HMOX2	up
ENSG00000156239	N6AMT1	up
ENSG00000263235		up
ENSG00000232533		up
ENSG00000184349	EFNA5	up
ENSG00000101182	PSMA7	up
ENSG00000100568	VTI1B	up
ENSG00000279140		up
ENSG00000228594	C1orf233	up
ENSG00000125445	MRPS7	up
ENSG00000071889	FAM3A	up
ENSG00000180822	PSMG4	up
ENSG00000138785	INTS12	up
ENSG00000100147	CCDC134	up
ENSG00000213082		up
ENSG00000160957	RECQL4	up
ENSG00000249353		up
ENSG00000204859	ZBTB48	up
ENSG00000125843	AP5S1	up
ENSG00000143977	SNRPG	up
ENSG00000186501	TMEM222	up
ENSG00000274227		up
ENSG00000106628	POLD2	up
ENSG00000196951	SCOC-AS1	up
ENSG00000205138	SDHAF1	up
ENSG00000185442	FAM174B	up
ENSG00000231169		up
ENSG00000172889	EGFL7	up
ENSG00000131435	PDLIM4	up
ENSG00000159685	CHCHD6	up
ENSG00000123136	DDX39A	up
ENSG00000259605		up
ENSG00000182583	VCX	up
ENSG00000087086	FTL	up
ENSG00000189129	PLAC9	up
ENSG00000165669	FAM204A	up
ENSG00000128585	MKLN1	up
ENSG00000267575	LOC101927151	up
ENSG00000106263	EIF3B	up
ENSG00000272369		up
ENSG00000149599	DUSP15	up
ENSG00000134291	TMEM106C	up
ENSG00000121749	TBC1D15	up
ENSG00000213397	HAUS7	up
ENSG00000255059		up
ENSG00000125901	MRPS26	up
ENSG00000269858	EGLN2	up
ENSG00000104825	NFKBIB	up
ENSG00000119559	C19orf25	up
ENSG00000143793	C1orf35	up
ENSG00000161179	YDJC	up
ENSG00000263781		up
ENSG00000119862	LGALSL	up
ENSG00000160949	TONSL	up
ENSG00000076944	STXBP2	up
ENSG00000228782		up
ENSG00000132879	FBXO44	up
ENSG00000162032	SPSB3	up
ENSG00000132792	CTNNBL1	up
ENSG00000167674	HDGFRP2	up
ENSG00000103351	CLUAP1	up
ENSG00000169692	AGPAT2	up
ENSG00000272288	LOC101929243	up
ENSG00000184612		up
ENSG00000140682	TGFB1I1	up
ENSG00000132423	COQ3	up
ENSG00000239653	PSMD6-AS2	up
ENSG00000111906	HDDC2	up
ENSG00000180329	CCDC43	up
ENSG00000248008	NRAV	up
ENSG00000260193		up
ENSG00000067334	DNTTIP2	up
ENSG00000159720	ATP6V0D1	up
ENSG00000126768	TIMM17B	up
ENSG00000171402	XAGE3	up
ENSG00000051128	HOMER3	up
ENSG00000234176		up
ENSG00000023191	RNH1	up
ENSG00000102393	GLA	up
ENSG00000235828		up
ENSG00000182173	TSEN54	up
ENSG00000203546	F8W1H4	up
ENSG00000272338		up
ENSG00000070423	RNF126	up
ENSG00000233668		up
ENSG00000135899	SP110	up
ENSG00000023608	SNAPC1	up
ENSG00000143774	GUK1	up
ENSG00000136877	FPGS	up
ENSG00000140043	PTGR2	up
ENSG00000167264	DUS2	up
ENSG00000272702		up
ENSG00000172336	POP7	up
ENSG00000249119		up
ENSG00000204498	NFKBIL1	up
ENSG00000000003	TSPAN6	up
ENSG00000128524	ATP6V1F	up
ENSG00000125877	ITPA	up
ENSG00000276166		up
ENSG00000023318	ERP44	up
ENSG00000123009		up
ENSG00000161091	MFSD12	up
ENSG00000234160		up
ENSG00000270170		up
ENSG00000267751	LOC105372233	up
ENSG00000109775	UFSP2	up
ENSG00000179967		up
ENSG00000181061	HIGD1A	up
ENSG00000102595	UGGT2	up
ENSG00000233913		up
ENSG00000101473	ACOT8	up
ENSG00000163956	LRPAP1	up
ENSG00000179262	RAD23A	up
ENSG00000108691	CCL2	up
ENSG00000166024	R3HCC1L	up
ENSG00000169727	GPS1	up
ENSG00000075292	ZNF638	up
ENSG00000228474	OST4	up
ENSG00000027847	B4GALT7	up
ENSG00000279035		up
ENSG00000280047		up
ENSG00000124733	MEA1	up
ENSG00000065621	GSTO2	up
ENSG00000224032		up
ENSG00000130638	ATXN10	up
ENSG00000149262	INTS4	up
ENSG00000196923	PDLIM7	up
ENSG00000088992	TESC	up
ENSG00000250327		up
ENSG00000272161		up
ENSG00000101278		up
ENSG00000178741	COX5A	up
ENSG00000082014	SMARCD3	up
ENSG00000248049	UBA6-AS1	up
ENSG00000259321		up
ENSG00000275719		up
ENSG00000077463	SIRT6	up
ENSG00000214391		up
ENSG00000263105		up
ENSG00000120253	NUP43	up
ENSG00000102901	CENPT	up
ENSG00000282034		up
ENSG00000169253		up
ENSG00000100151	PICK1	up
ENSG00000232667		up
ENSG00000236680		up
ENSG00000270558		up
ENSG00000162650	ATXN7L2	up
ENSG00000184428	TOP1MT	up
ENSG00000063180	CA11	up
ENSG00000107140	TESK1	up
ENSG00000241170		up
ENSG00000172977	KAT5	up
ENSG00000108773	KAT2A	up
ENSG00000114670	NEK11	up
ENSG00000109736	MFSD10	up
ENSG00000273199		up
ENSG00000184441		up
ENSG00000254402	LRRC24	up
ENSG00000213860		up
ENSG00000198780	FAM169A	up
ENSG00000214016		up
ENSG00000105568	PPP2R1A	up
ENSG00000158106	RHPN1	up
ENSG00000178715		up
ENSG00000223361		up
ENSG00000152439	ZNF773	up
ENSG00000185803	SLC52A2	up
ENSG00000267321		up
ENSG00000102981	PARD6A	up
[truncated: 812 more rows]

## Sheet: 工作表5
AccID	Symbol	Style
ENSG00000100889	PCK2	down
ENSG00000155090	KLF10	down
ENSG00000150938	CRIM1	down
ENSG00000152661	GJA1	down
ENSG00000113739	STC2	down
ENSG00000107164	FUBP3	down
ENSG00000124766	SOX4	down
ENSG00000171940	ZNF217	down
ENSG00000160200	CBS	down
ENSG00000198846	TOX	down
ENSG00000105426	PTPRS	down
ENSG00000068650	ATP11A	down
ENSG00000263001	GTF2I	down
ENSG00000140992	PDPK1	down
ENSG00000142192	APP	down
ENSG00000188021	UBQLN2	down
ENSG00000128965	CHAC1	down
ENSG00000204262	COL5A2	down
ENSG00000137801	THBS1	down
ENSG00000080819	CPOX	down
ENSG00000170027	YWHAG	down
ENSG00000131389	SLC6A6	down
ENSG00000171943	SRGAP2C	down
ENSG00000212907	ND4L	down
ENSG00000156642	NPTN	down
ENSG00000038358	EDC4	down
ENSG00000163788	SNRK	down
ENSG00000100425	BRD1	down
ENSG00000134250	NOTCH2	down
ENSG00000135842	FAM129A	down
ENSG00000139514	SLC7A1	down
ENSG00000116675	DNAJC6	down
ENSG00000185950	IRS2	down
ENSG00000214076		down
ENSG00000188153	COL4A5	down
ENSG00000170525	PFKFB3	down
ENSG00000001630	CYP51A1	down
ENSG00000153179	RASSF3	down
ENSG00000230699	LOC284600	down
ENSG00000106948	AKNA	down
ENSG00000035403	VCL	down
ENSG00000101577	LPIN2	down
ENSG00000164236	ANKRD33B	down
ENSG00000083857	FAT1	down
ENSG00000075275	CELSR1	down
ENSG00000067900	ROCK1	down
ENSG00000203880	PCMTD2	down
ENSG00000129173	E2F8	down
ENSG00000169926	KLF13	down
ENSG00000156030	ELMSAN1	down
ENSG00000196730	DAPK1	down
ENSG00000141448	GATA6	down
ENSG00000183762	KREMEN1	down
ENSG00000060656	PTPRU	down
ENSG00000276043	UHRF1	down
ENSG00000139318	DUSP6	down
ENSG00000115306	SPTBN1	down
ENSG00000147649	MTDH	down
ENSG00000006740	ARHGAP44	down
ENSG00000196428	TSC22D2	down
ENSG00000164828	SUN1	down
ENSG00000196526	AFAP1	down
ENSG00000273749	CYFIP1	down
ENSG00000102554	KLF5	down
ENSG00000197081	IGF2R	down
ENSG00000271254	LOC102724250	down
ENSG00000008256	CYTH3	down
ENSG00000165732	DDX21	down
ENSG00000172340	SUCLG2	down
ENSG00000198369	SPRED2	down
ENSG00000157570	TSPAN18	down
ENSG00000123091	RNF11	down
ENSG00000130856	ZNF236	down
ENSG00000119669	IRF2BPL	down
ENSG00000137504	CREBZF	down
ENSG00000197724	PHF2	down
ENSG00000065534	MYLK	down
ENSG00000111276	CDKN1B	down
ENSG00000064999	ANKS1A	down
ENSG00000056097	ZFR	down
ENSG00000197321	SVIL	down
ENSG00000150457	LATS2	down
ENSG00000181449	SOX2	down
ENSG00000123191	ATP7B	down
ENSG00000141458	NPC1	down
ENSG00000038382	TRIO	down
ENSG00000132970	WASF3	down
ENSG00000107679	PLEKHA1	down
ENSG00000263843	LOC100287042	down
ENSG00000165572	KBTBD6	down
ENSG00000169379	ARL13B	down
ENSG00000224099		down
ENSG00000183421	RIPK4	down
ENSG00000140632	GLYR1	down
ENSG00000107789	MINPP1	down
ENSG00000255302	EID1	down
ENSG00000240445		down
ENSG00000196562	SULF2	down
ENSG00000183808	RBM12B	down
ENSG00000120093	HOXB3	down
ENSG00000134107	BHLHE40	down
ENSG00000150995	ITPR1	down
ENSG00000150768	DLAT	down
ENSG00000130164	LDLR	down
ENSG00000146083	RNF44	down
ENSG00000253729	PRKDC	down
ENSG00000187498	COL4A1	down
ENSG00000174353	STAG3L1	down
ENSG00000283050		down
ENSG00000183458		down
ENSG00000150403	TMCO3	down
ENSG00000120008	WDR11	down
ENSG00000111145	ELK3	down
ENSG00000114019	AMOTL2	down
ENSG00000186260	MKL2	down
ENSG00000145431	PDGFC	down
ENSG00000250251		down
ENSG00000139146	FAM60A	down
ENSG00000184117	NIPSNAP1	down
ENSG00000072110	ACTN1	down
ENSG00000166734	CASC4	down
ENSG00000140044	JDP2	down
ENSG00000168502	MTCL1	down
ENSG00000150760	DOCK1	down
ENSG00000075568	TMEM131	down
ENSG00000185164	NOMO2	down
ENSG00000168916	ZNF608	down
ENSG00000185650	ZFP36L1	down
ENSG00000215908		down
ENSG00000103194	USP10	down
ENSG00000088538	DOCK3	down
ENSG00000198963	RORB	down
ENSG00000169813	HNRNPF	down
ENSG00000072864	NDE1	down
ENSG00000159399	HK2	down
ENSG00000207652	MIR621	down
ENSG00000124177	CHD6	down
ENSG00000189241	TSPYL1	down
ENSG00000180720	CHRM4	down
ENSG00000112290	WASF1	down
ENSG00000107984	DKK1	down
ENSG00000018408	WWTR1	down
ENSG00000148110	HIATL1	down
ENSG00000157483	MYO1E	down
ENSG00000179981	TSHZ1	down
ENSG00000170989	S1PR1	down
ENSG00000161021	MAML1	down
ENSG00000233922		down
ENSG00000185189	NRBP2	down
ENSG00000187189	TSPYL4	down
ENSG00000103021	CCDC113	down
ENSG00000173905	GOLIM4	down
ENSG00000158966	CACHD1	down
ENSG00000185963	BICD2	down
ENSG00000116962	NID1	down
ENSG00000064300	NGFR	down
ENSG00000168676	KCTD19	down
ENSG00000141424	SLC39A6	down
ENSG00000074855	ANO8	down
ENSG00000243302		down
ENSG00000250899		down
ENSG00000183496	MEX3B	down
ENSG00000119771	KLHL29	down
ENSG00000144645	OSBPL10	down
ENSG00000225206	MIR137HG	down
ENSG00000156299	TIAM1	down
ENSG00000091409	ITGA6	down
ENSG00000092964	DPYSL2	down
ENSG00000054654	SYNE2	down
ENSG00000178607	ERN1	down
ENSG00000147065	MSN	down
ENSG00000100426	ZBED4	down
ENSG00000168297	PXK	down
ENSG00000112715	VEGFA	down
ENSG00000133026	MYH10	down
ENSG00000108175	ZMIZ1	down
ENSG00000106078	COBL	down
ENSG00000113916	BCL6	down
ENSG00000119139	TJP2	down
ENSG00000067057	PFKP	down
ENSG00000133789	SWAP70	down
ENSG00000180592	SKIDA1	down
ENSG00000100505	TRIM9	down
ENSG00000120693	SMAD9	down
ENSG00000162636	FAM102B	down
ENSG00000100934	SEC23A	down
ENSG00000255769		down
ENSG00000160179	ABCG1	down
ENSG00000174437	ATP2A2	down
ENSG00000111331	OAS3	down
ENSG00000180758	GPR157	down
ENSG00000188636	LDOC1L	down
ENSG00000165097	KDM1B	down
ENSG00000134602	STK26	down
ENSG00000108557	RAI1	down
ENSG00000118689	FOXO3	down
ENSG00000047634	SCML1	down
ENSG00000141232	TOB1	down
ENSG00000115183	TANC1	down
ENSG00000198890	PRMT6	down
ENSG00000197535	MYO5A	down
ENSG00000169184	MN1	down
ENSG00000143067	ZNF697	down
ENSG00000117036	ETV3	down
ENSG00000275832	ARHGAP23	down
ENSG00000141682	PMAIP1	down
ENSG00000131626	PPFIA1	down
ENSG00000120992	LYPLA1	down
ENSG00000112186	CAP2	down
ENSG00000118898	PPL	down
ENSG00000161847	RAVER1	down
ENSG00000171823	FBXL14	down
ENSG00000134086	VHL	down
ENSG00000172432	GTPBP2	down
ENSG00000164099	PRSS12	down
ENSG00000065320	NTN1	down
ENSG00000180581		down
ENSG00000066926	FECH	down
ENSG00000120256	LRP11	down
ENSG00000106346	USP42	down
ENSG00000130816	DNMT1	down
ENSG00000110395	CBL	down
ENSG00000271303	SRXN1	down
ENSG00000229212		down
ENSG00000260404		down
ENSG00000274180	NATD1	down
ENSG00000103479	RBL2	down
ENSG00000138434	SSFA2	down
ENSG00000145147	SLIT2	down
ENSG00000174136	RGMB	down
ENSG00000167306	MYO5B	down
ENSG00000073792	IGF2BP2	down
ENSG00000092098	RNF31	down
ENSG00000089057	SLC23A2	down
ENSG00000155729	KCTD18	down
ENSG00000143061	IGSF3	down
ENSG00000196535	MYO18A	down
ENSG00000148737	TCF7L2	down
ENSG00000240694	PNMA2	down
ENSG00000128165	ADM2	down
ENSG00000123066	MED13L	down
ENSG00000135250	SRPK2	down
ENSG00000258947	TUBB3	down
ENSG00000131370	SH3BP5	down
ENSG00000185436	IFNLR1	down
ENSG00000179889	PDXDC1	down
ENSG00000096696	DSP	down
ENSG00000138119	MYOF	down
ENSG00000163249	CCNYL1	down
ENSG00000168672	FAM84B	down
ENSG00000181192	DHTKD1	down
ENSG00000033327	GAB2	down
ENSG00000109265	KIAA1211	down
ENSG00000143970	ASXL2	down
ENSG00000151692	RNF144A	down
ENSG00000149657	LSM14B	down
ENSG00000176903	PNMA1	down
ENSG00000113645	WWC1	down
ENSG00000198728	LDB1	down
ENSG00000146733	PSPH	down
ENSG00000155380	SLC16A1	down
ENSG00000260942	CAPN10-AS1	down
ENSG00000183044	ABAT	down
ENSG00000121743	GJA3	down
ENSG00000169925	BRD3	down
ENSG00000147883	CDKN2B	down
ENSG00000281398		down
ENSG00000157933	SKI	down
ENSG00000132359	RAP1GAP2	down
ENSG00000130775	THEMIS2	down
ENSG00000008083	JARID2	down
ENSG00000267278	MAP3K14-AS1	down
ENSG00000120278	PLEKHG1	down
ENSG00000122966	CIT	down
ENSG00000184254	ALDH1A3	down
ENSG00000205746		down
ENSG00000164715	LMTK2	down
ENSG00000168615	ADAM9	down
ENSG00000151612	ZNF827	down
ENSG00000173706	HEG1	down
ENSG00000120071	KANSL1	down
ENSG00000182768	NGRN	down
ENSG00000183506	PI4KAP2	down
ENSG00000274211	SOCS7	down
ENSG00000135439	AGAP2	down
ENSG00000151726	ACSL1	down
ENSG00000114790	ARHGEF26	down
ENSG00000109685	WHSC1	down
ENSG00000151240	DIP2C	down
ENSG00000143702	CEP170	down
ENSG00000154319	FAM167A	down
ENSG00000254681		down
ENSG00000164754	RAD21	down
ENSG00000066135	KDM4A	down
ENSG00000104635	SLC39A14	down
ENSG00000116922	C1orf109	down
ENSG00000101445	PPP1R16B	down
ENSG00000126821	SGPP1	down
ENSG00000131473	ACLY	down
ENSG00000270872		down
ENSG00000096433	ITPR3	down
ENSG00000198934	MAGEE1	down
ENSG00000164300	SERINC5	down
ENSG00000179899		down
ENSG00000166398	KIAA0355	down
ENSG00000153721	CNKSR3	down
ENSG00000074657	ZNF532	down
ENSG00000159784	FAM131B	down
ENSG00000185585	OLFML2A	down
ENSG00000088387	DOCK9	down
ENSG00000170340	B3GNT2	down
ENSG00000145555	MYO10	down
ENSG00000227345	PARG	down
ENSG00000164076	CAMKV	down
ENSG00000230109		down
ENSG00000164951	PDP1	down
ENSG00000116852	KIF21B	down
ENSG00000183049	CAMK1D	down
ENSG00000166016	ABTB2	down
ENSG00000164916	FOXK1	down
ENSG00000100811	YY1	down
ENSG00000092531	SNAP23	down
ENSG00000134013	LOXL2	down
ENSG00000140443	IGF1R	down
ENSG00000178996	SNX18	down
ENSG00000067955	CBFB	down
ENSG00000116990	MYCL	down
ENSG00000141580	WDR45B	down
ENSG00000072364	AFF4	down
ENSG00000109686	SH3D19	down
ENSG00000277072		down
ENSG00000130449	ZSWIM6	down
ENSG00000158615	PPP1R15B	down
ENSG00000153317	ASAP1	down
ENSG00000183337	BCOR	down
ENSG00000255112	CHMP1B	down
ENSG00000168209	DDIT4	down
ENSG00000165118	C9orf64	down
ENSG00000084731	KIF3C	down
ENSG00000105186	ANKRD27	down
ENSG00000114450	GNB4	down
ENSG00000180447	GAS1	down
ENSG00000135776	ABCB10	down
ENSG00000124214	STAU1	down
ENSG00000177683	THAP5	down
ENSG00000196367	TRRAP	down
ENSG00000128268	MGAT3	down
ENSG00000170365	SMAD1	down
ENSG00000169504	CLIC4	down
ENSG00000196369	SRGAP2B	down
ENSG00000127946	HIP1	down
ENSG00000176390	CRLF3	down
ENSG00000140396	NCOA2	down
ENSG00000023909	GCLM	down
ENSG00000108797	CNTNAP1	down
ENSG00000147592	LACTB2	down
ENSG00000070669	ASNS	down
ENSG00000146476	ARMT1	down
ENSG00000274070	GATSL2	down
ENSG00000112144	ICK	down
ENSG00000144749	LRIG1	down
ENSG00000215883	CYB5RL	down
ENSG00000183864	TOB2	down
ENSG00000120696	KBTBD7	down
ENSG00000284024		down
ENSG00000124920	MYRF	down
ENSG00000159314	ARHGAP27	down
ENSG00000142949	PTPRF	down
ENSG00000171867	PRNP	down
ENSG00000157259	GATAD1	down
ENSG00000139496	NUP58	down
ENSG00000088854	C20orf194	down
ENSG00000198363	ASPH	down
ENSG00000145391	SETD7	down
ENSG00000143751	SDE2	down
ENSG00000115844	DLX2	down
ENSG00000213888	LINC01521	down
ENSG00000007402	CACNA2D2	down
ENSG00000172197	MBOAT1	down
ENSG00000214357	NEURL1B	down
ENSG00000204516	MICB	down
ENSG00000215447		down
ENSG00000087258	GNAO1	down
ENSG00000103522	IL21R	down
ENSG00000136738	STAM	down
ENSG00000107581	EIF3A	down
ENSG00000198719	DLL1	down
ENSG00000111252	SH2B3	down
ENSG00000179859	LOC284023	down
ENSG00000116017	ARID3A	down
ENSG00000135540	NHSL1	down
ENSG00000112992	NNT	down
ENSG00000115170	ACVR1	down
ENSG00000119541	VPS4B	down
ENSG00000169826	CSGALNACT2	down
ENSG00000127483	HP1BP3	down
ENSG00000145934	TENM2	down
ENSG00000182095	TNRC18	down
ENSG00000168970	JMJD7-PLA2G4B	down
ENSG00000119138	KLF9	down
ENSG00000131016	AKAP12	down
ENSG00000115282	TTC31	down
ENSG00000241360	PDXP	down
ENSG00000162413	KLHL21	down
ENSG00000120889	TNFRSF10B	down
ENSG00000197063	MAFG	down
ENSG00000223459		down
ENSG00000084093	REST	down
ENSG00000010292	NCAPD2	down
ENSG00000242498	ARPIN	down
ENSG00000103222	ABCC1	down
ENSG00000175029	CTBP2	down
ENSG00000158158	CNNM4	down
ENSG00000152382	TADA1	down
ENSG00000151208	DLG5	down
ENSG00000198915	RASGEF1A	down
ENSG00000146648	EGFR	down
ENSG00000256663		down
ENSG00000003137	CYP26B1	down
ENSG00000130779	CLIP1	down
ENSG00000227051	C14orf132	down
ENSG00000163872	YEATS2	down
ENSG00000172007	RAB33B	down
ENSG00000175895	PLEKHF2	down
ENSG00000143494	VASH2	down
ENSG00000280187		down
ENSG00000117016	RIMS3	down
ENSG00000115762	PLEKHB2	down
ENSG00000134851	TMEM165	down
ENSG00000120708	TGFBI	down
ENSG00000154553	PDLIM3	down
ENSG00000272886	DCP1A	down
ENSG00000048991	R3HDM1	down
ENSG00000126012	KDM5C	down
ENSG00000157985	AGAP1	down
ENSG00000133226	SRRM1	down
ENSG00000204634	TBC1D8	down
ENSG00000101413	RPRD1B	down
ENSG00000162104	ADCY9	down
ENSG00000112182	BACH2	down
ENSG00000135476	ESPL1	down
ENSG00000108021	FAM208B	down
ENSG00000131941	RHPN2	down
ENSG00000089094	KDM2B	down
ENSG00000121281	ADCY7	down
ENSG00000250091	DNAH10OS	down
ENSG00000181104	F2R	down
ENSG00000176105	YES1	down
ENSG00000138764	CCNG2	down
ENSG00000070182	SPTB	down
ENSG00000153989	NUS1	down
ENSG00000120159	CAAP1	down
ENSG00000153046	CDYL	down
ENSG00000075240	GRAMD4	down
ENSG00000204366	ZBTB12	down
ENSG00000233369	GTF2IP4	down
ENSG00000197362	ZNF786	down
ENSG00000085491	SLC25A24	down
ENSG00000144712	CAND2	down
ENSG00000109756	RAPGEF2	down
ENSG00000168036	CTNNB1	down
ENSG00000148411	NACC2	down
ENSG00000078081	LAMP3	down
ENSG00000247626	MARS2	down
ENSG00000140406	MESDC1	down
ENSG00000126705	AHDC1	down
ENSG00000277400	MAFIP	down
ENSG00000196092	PAX5	down
ENSG00000074621	SLC24A1	down
ENSG00000167522	ANKRD11	down
ENSG00000141639	MAPK4	down
ENSG00000158748	HTR6	down
ENSG00000278864		down
ENSG00000141540	TTYH2	down
ENSG00000128512	DOCK4	down
ENSG00000177283	FZD8	down
ENSG00000143373	ZNF687	down
ENSG00000167182	SP2	down
ENSG00000170579	DLGAP1	down
ENSG00000152556	PFKM	down
ENSG00000101191	DIDO1	down
ENSG00000107863	ARHGAP21	down
ENSG00000073849	ST6GAL1	down
ENSG00000156675	RAB11FIP1	down
ENSG00000090861	AARS	down
ENSG00000086300	SNX10	down
ENSG00000164949	GEM	down
ENSG00000171606	ZNF274	down
ENSG00000116754	SRSF11	down
ENSG00000231993		down
ENSG00000162337	LRP5	down
ENSG00000050405	LIMA1	down
ENSG00000100393	EP300	down
ENSG00000114346	ECT2	down
ENSG00000231305	LOC653712	down
ENSG00000134569	LRP4	down
ENSG00000153560	UBP1	down
ENSG00000101190	TCFL5	down
ENSG00000102974	CTCF	down
ENSG00000140650	PMM2	down
ENSG00000048828	FAM120A	down
ENSG00000117868	ESYT2	down
ENSG00000124198	ARFGEF2	down
ENSG00000236901	MIR600HG	down
ENSG00000110013	SIAE	down
ENSG00000184602	SNN	down
ENSG00000278129	ZNF8	down
ENSG00000177822	LOC90768	down
ENSG00000104442	ARMC1	down
ENSG00000164692	COL1A2	down
ENSG00000079819	EPB41L2	down
ENSG00000255142		down
ENSG00000140943	MBTPS1	down
ENSG00000099942	CRKL	down
ENSG00000092871	RFFL	down
ENSG00000130559	CAMSAP1	down
ENSG00000168172	HOOK3	down
ENSG00000260032	LINC00657	down
ENSG00000165672	PRDX3	down
ENSG00000198039	ZNF273	down
ENSG00000103319	EEF2K	down
ENSG00000136231	IGF2BP3	down
ENSG00000072803	FBXW11	down
ENSG00000099954	CECR2	down
ENSG00000100647	SUSD6	down
ENSG00000124782	RREB1	down
ENSG00000144893	MED12L	down
ENSG00000105376	ICAM5	down
ENSG00000128731	HERC2	down
ENSG00000114796	KLHL24	down
ENSG00000092758	COL9A3	down
ENSG00000136485	DCAF7	down
ENSG00000131725	WDR44	down
ENSG00000152969	JAKMIP1	down
ENSG00000156218	ADAMTSL3	down
ENSG00000182447	OTOL1	down
ENSG00000215421	ZNF407	down
ENSG00000134533	RERG	down
ENSG00000110619	CARS	down
ENSG00000131149	GSE1	down
ENSG00000124942	AHNAK	down
ENSG00000085719	CPNE3	down
ENSG00000155760	FZD7	down
ENSG00000266074	BAHCC1	down
ENSG00000143515	ATP8B2	down
ENSG00000073464	CLCN4	down
ENSG00000175040	CHST2	down
ENSG00000101004	NINL	down
ENSG00000232850	PTGES2-AS1	down
ENSG00000104067	TJP1	down
ENSG00000176244	ACBD7	down
ENSG00000100345	MYH9	down
ENSG00000034677	RNF19A	down
ENSG00000065526	SPEN	down
ENSG00000244560	LOC155060	down
ENSG00000166689	PLEKHA7	down
ENSG00000196396	PTPN1	down
ENSG00000066468	FGFR2	down
ENSG00000116128	BCL9	down
ENSG00000104369	JPH1	down
ENSG00000168646	AXIN2	down
ENSG00000176994	SMCR8	down
ENSG00000165821	SALL2	down
ENSG00000213079	SCAF8	down
ENSG00000130340	SNX9	down
ENSG00000213160	KLHL23	down
ENSG00000077454	LRCH4	down
ENSG00000109133	TMEM33	down
ENSG00000226688	ENTPD1-AS1	down
ENSG00000113282	CLINT1	down
ENSG00000144724	PTPRG	down
ENSG00000134884	ARGLU1	down
ENSG00000213420	GPC2	down
ENSG00000114302	PRKAR2A	down
ENSG00000189339	SLC35E2B	down
ENSG00000185551	NR2F2	down
ENSG00000228716	DHFR	down
ENSG00000171219	CDC42BPG	down
ENSG00000135069	PSAT1	down
ENSG00000115687	PASK	down
ENSG00000215424	MCM3AP-AS1	down
ENSG00000147642	SYBU	down
ENSG00000163520	FBLN2	down
ENSG00000196792	STRN3	down
ENSG00000105866	SP4	down
ENSG00000134775	FHOD3	down
ENSG00000251602	LOC100507437	down
ENSG00000225733	FGD5-AS1	down
ENSG00000101255	TRIB3	down
ENSG00000169047	IRS1	down
ENSG00000244274	DBNDD2	down
ENSG00000138780	GSTCD	down
ENSG00000135535	CD164	down
ENSG00000196547	MAN2A2	down
ENSG00000149503	INCENP	down
ENSG00000213676	ATF6B	down
ENSG00000100330	MTMR3	down
ENSG00000170500	LONRF2	down
ENSG00000117505	DR1	down
ENSG00000185567	AHNAK2	down
ENSG00000167977	KCTD5	down
ENSG00000009335	UBE3C	down
ENSG00000111817	DSE	down
ENSG00000071242	RPS6KA2	down
ENSG00000125247	TMTC4	down
ENSG00000254860	TMEM9B-AS1	down
ENSG00000196781	TLE1	down
ENSG00000084710	EFR3B	down
ENSG00000229422		down
ENSG00000085449	WDFY1	down
ENSG00000146278	PNRC1	down
ENSG00000101109	STK4	down
ENSG00000101544	ADNP2	down
ENSG00000168542	COL3A1	down
ENSG00000105738	SIPA1L3	down
ENSG00000174840	PDE12	down
ENSG00000074181	NOTCH3	down
ENSG00000081377	CDC14B	down
ENSG00000113328	CCNG1	down
ENSG00000157827	FMNL2	down
ENSG00000169071	ROR2	down
ENSG00000101040	ZMYND8	down
ENSG00000109118	PHF12	down
ENSG00000144355	DLX1	down
ENSG00000106682	EIF4H	down
ENSG00000123384	LRP1	down
ENSG00000148400	NOTCH1	down
ENSG00000271615		down
ENSG00000138623	SEMA7A	down
ENSG00000125834	STK35	down
ENSG00000063601	MTMR1	down
ENSG00000189060	H1F0	down
ENSG00000198752	CDC42BPB	down
ENSG00000143367	TUFT1	down
ENSG00000077782	FGFR1	down
ENSG00000065911	MTHFD2	down
ENSG00000181090	EHMT1	down
ENSG00000040933	INPP4A	down
ENSG00000125944	HNRNPR	down
ENSG00000177311	ZBTB38	down
ENSG00000164292	RHOBTB3	down
ENSG00000047056	WDR37	down
ENSG00000167191	GPRC5B	down
ENSG00000178234	GALNT11	down
ENSG00000139613	SMARCC2	down
ENSG00000117479	SLC19A2	down
ENSG00000168303	MPLKIP	down
ENSG00000101447	FAM83D	down
ENSG00000122778	KIAA1549	down
ENSG00000106366	SERPINE1	down
ENSG00000175745	NR2F1	down
ENSG00000144959	NCEH1	down
ENSG00000196810		down
ENSG00000131873	CHSY1	down
ENSG00000008294	SPAG9	down
ENSG00000076108	BAZ2A	down
ENSG00000089177	KIF16B	down
ENSG00000006607	FARP2	down
ENSG00000115415	STAT1	down
ENSG00000069188	SDK2	down
ENSG00000138032	PPM1B	down
ENSG00000042445	RETSAT	down
ENSG00000109787	KLF3	down
ENSG00000124762	CDKN1A	down
ENSG00000159579	RSPRY1	down
ENSG00000168758	SEMA4C	down
ENSG00000072401	UBE2D1	down
ENSG00000134758	RNF138	down
ENSG00000143847	PPFIA4	down
ENSG00000140526	ABHD2	down
ENSG00000183579	ZNRF3	down
ENSG00000146918	NCAPG2	down
ENSG00000105928	DFNA5	down
ENSG00000170085	SIMC1	down
ENSG00000132964	CDK8	down
ENSG00000180834	MAP6D1	down
ENSG00000260007	UPI00024673AA	down
ENSG00000066739	ATG2B	down
ENSG00000131323	TRAF3	down
ENSG00000130749	ZC3H4	down
ENSG00000124507	PACSIN1	down
ENSG00000239467		down
ENSG00000167333	TRIM68	down
ENSG00000108389	MTMR4	down
ENSG00000151414	NEK7	down
ENSG00000127481	UBR4	down
ENSG00000165914	TTC7B	down
ENSG00000103034	NDRG4	down
ENSG00000235162	C12orf75	down
ENSG00000084112	SSH1	down
ENSG00000143641	GALNT2	down
ENSG00000005339	CREBBP	down
ENSG00000143799	PARP1	down
ENSG00000156875	HIAT1	down
ENSG00000184110	EIF3C	down
ENSG00000111912	NCOA7	down
ENSG00000273344	PAXIP1-AS1	down
ENSG00000182606	TRAK1	down
ENSG00000183161	FANCF	down
ENSG00000133794	ARNTL	down
ENSG00000147650	LRP12	down
ENSG00000126778	SIX1	down
ENSG00000145284	SCD5	down
ENSG00000198945	L3MBTL3	down
ENSG00000179295	PTPN11	down
ENSG00000178921	PFAS	down
ENSG00000142798	HSPG2	down
ENSG00000117643	MAN1C1	down
ENSG00000117020	AKT3	down
ENSG00000176624	MEX3C	down
ENSG00000172216	CEBPB	down
ENSG00000185112	FAM43A	down
ENSG00000130147	SH3BP4	down
ENSG00000169756	LIMS1	down
ENSG00000157212	PAXIP1	down
ENSG00000179456	ZBTB18	down
ENSG00000160007	ARHGAP35	down
ENSG00000118503	TNFAIP3	down
ENSG00000115112	TFCP2L1	down
ENSG00000162959	MEMO1	down
ENSG00000110090	CPT1A	down
ENSG00000240303	ACAD11	down
ENSG00000107897	ACBD5	down
ENSG00000165655	ZNF503	down
ENSG00000262227		down
ENSG00000153993	SEMA3D	down
ENSG00000170873	MTSS1	down
ENSG00000272031	ANKRD34A	down
ENSG00000124831	LRRFIP1	down
ENSG00000150093	ITGB1	down
ENSG00000174839	DENND6A	down
ENSG00000104880	ARHGEF18	down
ENSG00000182158	CREB3L2	down
ENSG00000240184	PCDHGC3	down
ENSG00000058600	POLR3E	down
ENSG00000166924	NYAP1	down
ENSG00000174327	SLC16A13	down
ENSG00000168137	SETD5	down
ENSG00000147381	MAGEA4	down
ENSG00000020181	ADGRA2	down
ENSG00000128567	PODXL	down
ENSG00000167110	GOLGA2	down
ENSG00000171522	PTGER4	down
ENSG00000090054	SPTLC1	down
ENSG00000038427	VCAN	down
ENSG00000225953	SATB2-AS1	down
ENSG00000198815	FOXJ3	down
ENSG00000119681	LTBP2	down
ENSG00000163428	LRRC58	down
ENSG00000247735		down
ENSG00000121104	FAM117A	down
ENSG00000184979	USP18	down
ENSG00000154734	ADAMTS1	down
ENSG00000185432	METTL7A	down
ENSG00000102158	MAGT1	down
ENSG00000175265	GOLGA8A	down
ENSG00000163820	FYCO1	down
ENSG00000126217	MCF2L	down
ENSG00000142611	PRDM16	down
ENSG00000143842	SOX13	down
ENSG00000104695	PPP2CB	down
ENSG00000142197	DOPEY2	down
ENSG00000136144	RCBTB1	down
ENSG00000186951	PPARA	down
ENSG00000154914	USP43	down
ENSG00000068078	FGFR3	down
ENSG00000081154	PCNP	down
ENSG00000135801	TAF5L	down
ENSG00000189337	KAZN	down
ENSG00000187079	TEAD1	down
ENSG00000164171	ITGA2	down
ENSG00000249242	TMEM150C	down
ENSG00000157514	TSC22D3	down
ENSG00000118454	ANKRD13C	down
ENSG00000175582	RAB6A	down
ENSG00000169855	ROBO1	down
ENSG00000072042	RDH11	down
ENSG00000112379	ARFGEF3	down
ENSG00000221867	MAGEA3	down
ENSG00000197892	KIF13B	down
ENSG00000197976	AKAP17A	down
ENSG00000139835	GRTP1	down
ENSG00000176749	CDK5R1	down
ENSG00000138660	AP1AR	down
ENSG00000174989	FBXW8	down
ENSG00000140948	ZCCHC14	down
ENSG00000117616	RSRP1	down
ENSG00000151746	BICD1	down
ENSG00000078237	TIGAR	down
ENSG00000198911	SREBF2	down
ENSG00000121057	AKAP1	down
ENSG00000259431	THTPA	down
ENSG00000135074	ADAM19	down
ENSG00000146535	GNA12	down
ENSG00000161609	CCDC155	down
ENSG00000164818	DNAAF5	down
ENSG00000074211	PPP2R2C	down
ENSG00000157540	DYRK1A	down
ENSG00000153162	BMP6	down
ENSG00000198142	SOWAHC	down
ENSG00000120802	TMPO	down
ENSG00000173064	HECTD4	down
ENSG00000170011	MYRIP	down
ENSG00000198879	SFMBT2	down
ENSG00000136295	TTYH3	down
ENSG00000170759	KIF5B	down
ENSG00000107554	DNMBP	down
ENSG00000021574	SPAST	down
ENSG00000196950	SLC39A10	down
ENSG00000131899	LLGL1	down
ENSG00000213694	S1PR3	down
ENSG00000095637	SORBS1	down
ENSG00000079335	CDC14A	down
ENSG00000127337	YEATS4	down
ENSG00000224470	ATXN1L	down
ENSG00000108821	COL1A1	down
ENSG00000138944	KIAA1644	down
ENSG00000196517	SLC6A9	down
ENSG00000148090	AUH	down
ENSG00000180182	MED14	down
ENSG00000134324	LPIN1	down
ENSG00000180336	C17orf104	down
ENSG00000130396	MLLT4	down
ENSG00000106799	TGFBR1	down
ENSG00000182224	CYB5D1	down
ENSG00000137177	KIF13A	down
ENSG00000177463	NR2C2	down
ENSG00000101384	JAG1	down
ENSG00000160208	RRP1B	down
ENSG00000170234	PWWP2A	down
ENSG00000157224	CLDN12	down
ENSG00000100207	TCF20	down
ENSG00000204947	ZNF425	down
ENSG00000065883	CDK13	down
ENSG00000185920	PTCH1	down
ENSG00000188522	FAM83G	down
ENSG00000275342	SGK223	down
ENSG00000056487	PHF21B	down
ENSG00000017797	RALBP1	down
ENSG00000159307	SCUBE1	down
ENSG00000164056	SPRY1	down
ENSG00000111249	CUX2	down
ENSG00000165810	BTNL9	down
ENSG00000181744	C3orf58	down
ENSG00000172493	AFF1	down
ENSG00000044115	CTNNA1	down
ENSG00000163686	ABHD6	down
ENSG00000188620	HMX3	down
ENSG00000228672	PROB1	down
ENSG00000105605	CACNG7	down
ENSG00000134780	DAGLA	down
ENSG00000269335	IKBKG	down
ENSG00000178974	FBXO34	down
ENSG00000130699	TAF4	down
ENSG00000124795	DEK	down
ENSG00000169213	RAB3B	down
ENSG00000139926	FRMD6	down
ENSG00000126216	TUBGCP3	down
ENSG00000179241	LDLRAD3	down
ENSG00000280355		down
ENSG00000049323	LTBP1	down
ENSG00000213626	LBH	down
ENSG00000160305	DIP2A	down
ENSG00000130766	SESN2	down
ENSG00000118762	PKD2	down
ENSG00000123908	AGO2	down
ENSG00000146950	SHROOM2	down
ENSG00000132003	ZSWIM4	down
ENSG00000091490	SEL1L3	down
ENSG00000188185		down
ENSG00000170113	NIPA1	down
ENSG00000171246	NPTX1	down
ENSG00000246582	LOC389641	down
ENSG00000169398	PTK2	down
ENSG00000101966	XIAP	down
ENSG00000178947		down
ENSG00000121716	PILRB	down
ENSG00000157193	LRP8	down
ENSG00000182378	PLCXD1	down
ENSG00000169635	HIC2	down
ENSG00000146842	TMEM209	down
ENSG00000095951	HIVEP1	down
ENSG00000175155	YPEL2	down
ENSG00000102034	ELF4	down
ENSG00000198863	RUNDC1	down
ENSG00000153113	CAST	down
ENSG00000103423	DNAJA3	down
ENSG00000106537	TSPAN13	down
ENSG00000013523	ANGEL1	down
ENSG00000184014	DENND5A	down
ENSG00000186665	C17orf58	down
ENSG00000137642	SORL1	down
ENSG00000145362	ANK2	down
ENSG00000107036	RIC1	down
ENSG00000103742	IGDCC4	down
ENSG00000151503	NCAPD3	down
ENSG00000105289	TJP3	down
ENSG00000177613	CSTF2T	down
ENSG00000106723	SPIN1	down
ENSG00000144354	CDCA7	down
ENSG00000152056	AP1S3	down
ENSG00000214425		down
ENSG00000134313	KIDINS220	down
ENSG00000064393	HIPK2	down
ENSG00000101849	TBL1X	down
ENSG00000181220	ZNF746	down
ENSG00000274276	CBSL	down
ENSG00000157106	SMG1	down
ENSG00000154767	XPC	down
ENSG00000107719	PALD1	down
ENSG00000136997	MYC	down
ENSG00000117525	F3	down
ENSG00000175970	UNC119B	down
ENSG00000215256	DHRS4-AS1	down
ENSG00000106479	ZNF862	down
ENSG00000124217	MOCS3	down
ENSG00000186687	LYRM7	down
ENSG00000035499	DEPDC1B	down
ENSG00000100307	CBX7	down
ENSG00000113384	GOLPH3	down
ENSG00000159267	HLCS	down
ENSG00000260285		down
ENSG00000182253	SYNM	down
ENSG00000181588	MEX3D	down
ENSG00000106789	CORO2A	down
ENSG00000146858	ZC3HAV1L	down
ENSG00000055609	KMT2C	down
ENSG00000154639	CXADR	down
ENSG00000275437		down
ENSG00000225880	LINC00115	down
ENSG00000173320	STOX2	down
ENSG00000102683	SGCG	down
ENSG00000171105	INSR	down
ENSG00000102699	PARP4	down
ENSG00000165312	OTUD1	down
ENSG00000106236	NPTX2	down
ENSG00000266931		down
ENSG00000165300	SLITRK5	down
ENSG00000065060	UHRF1BP1	down
ENSG00000102743	SLC25A15	down
ENSG00000151491	EPS8	down
ENSG00000140199	SLC12A6	down
ENSG00000164402	SEPT8	down
ENSG00000198894	CIPC	down
ENSG00000108963	DPH1	down
ENSG00000075856	SART3	down
ENSG00000181904	C5orf24	down
ENSG00000115866	DARS	down
ENSG00000186462	NAP1L2	down
ENSG00000188242	PP7080	down
ENSG00000074054	CLASP1	down
ENSG00000109189	USP46	down
ENSG00000168827	GFM1	down
ENSG00000237036		down
ENSG00000197329	PELI1	down
ENSG00000152229	PSTPIP2	down
ENSG00000185115	NDNL2	down
ENSG00000116406	EDEM3	down
ENSG00000164742	ADCY1	down
ENSG00000117620	SLC35A3	down
ENSG00000101493	ZNF516	down
ENSG00000198589	LRBA	down
ENSG00000134698	AGO4	down
ENSG00000157890	MEGF11	down
ENSG00000132640	BTBD3	down
ENSG00000183722	LHFP	down
ENSG00000107104	KANK1	down
ENSG00000115109	EPB41L5	down
ENSG00000142627	EPHA2	down
ENSG00000171608	PIK3CD	down
ENSG00000129566	TEP1	down
ENSG00000170677	SOCS6	down
ENSG00000104133	SPG11	down
ENSG00000175318	GRAMD2	down
ENSG00000136699	SMPD4	down
ENSG00000116016	EPAS1	down
ENSG00000178752	FAM132B	down
ENSG00000138448	ITGAV	down
ENSG00000141027	NCOR1	down
ENSG00000141582	CBX4	down
ENSG00000116095	PLEKHA3	down
ENSG00000248370		down
ENSG00000170264	FAM161A	down
ENSG00000244462	RBM12	down
ENSG00000186185	KIF18B	down
ENSG00000166147	FBN1	down
ENSG00000153132	CLGN	down
ENSG00000075340	ADD2	down
ENSG00000204860	FAM201A	down
ENSG00000137942	FNBP1L	down
ENSG00000085382	HACE1	down
ENSG00000172828	CES3	down
ENSG00000159055	MIS18A	down
ENSG00000164442	CITED2	down
ENSG00000269713	NBPF9	down
ENSG00000135749	PCNXL2	down
ENSG00000178397	FAM220A	down
ENSG00000071051	NCK2	down
ENSG00000100344	PNPLA3	down
ENSG00000122729	ACO1	down
ENSG00000161298	ZNF382	down
ENSG00000172794	RAB37	down
ENSG00000110237	ARHGEF17	down
ENSG00000178093	TSSK6	down
ENSG00000180488	FAM73A	down
ENSG00000102531	FNDC3A	down
ENSG00000278709		down
ENSG00000162804	SNED1	down
ENSG00000169032	MAP2K1	down
ENSG00000162613	FUBP1	down
ENSG00000155034	FBXL18	down
ENSG00000184916	JAG2	down
ENSG00000111961	SASH1	down
ENSG00000015133	CCDC88C	down
ENSG00000183397	C19orf71	down
ENSG00000110497	AMBRA1	down
ENSG00000135503	ACVR1B	down
ENSG00000136205	TNS3	down
ENSG00000204580	DDR1	down
ENSG00000280594		down
ENSG00000038274	MAT2B	down
ENSG00000180008	SOCS4	down
ENSG00000164933	SLC25A32	down
ENSG00000097007	ABL1	down
ENSG00000140153	WDR20	down
ENSG00000188883	KLRG2	down
ENSG00000153779	TGIF2LX	down
ENSG00000187239	FNBP1	down
ENSG00000123575	FAM199X	down
ENSG00000157227	MMP14	down
ENSG00000138802	SEC24B	down
ENSG00000154928	EPHB1	down
ENSG00000151135	TMEM263	down
ENSG00000234616	JRK	down
ENSG00000171316	CHD7	down
ENSG00000010704	HFE	down
ENSG00000164307	ERAP1	down
ENSG00000124181	PLCG1	down
ENSG00000104228	TRIM35	down
ENSG00000198435	NRARP	down
ENSG00000197256	KANK2	down
ENSG00000120833	SOCS2	down
ENSG00000226696	LENG8-AS1	down
ENSG00000170145	SIK2	down
ENSG00000123643	SLC36A1	down
ENSG00000104549	SQLE	down
ENSG00000155629	PIK3AP1	down
ENSG00000100302	RASD2	down
ENSG00000013016	EHD3	down
ENSG00000074047	GLI2	down
ENSG00000060718	COL11A1	down
ENSG00000198682	PAPSS2	down
ENSG00000129116	PALLD	down
ENSG00000121931	LRIF1	down
ENSG00000121486	TRMT1L	down
ENSG00000103257	SLC7A5	down
ENSG00000061337	LZTS1	down
ENSG00000198959	TGM2	down
ENSG00000114554	PLXNA1	down
ENSG00000187260	WDR86	down
ENSG00000119969	HELLS	down
ENSG00000215808	LINC01139	down
ENSG00000075218	GTSE1	down
ENSG00000124126	PREX1	down
ENSG00000198681	MAGEA1	down
ENSG00000119318	RAD23B	down
ENSG00000012822	CALCOCO1	down
ENSG00000198964	SGMS1	down
ENSG00000170584	NUDCD2	down
ENSG00000138386	NAB1	down
ENSG00000152223	EPG5	down
ENSG00000279259		down
ENSG00000101888	NXT2	down
ENSG00000143126	CELSR2	down
ENSG00000133111	RFXAP	down
ENSG00000166965	RCCD1	down
ENSG00000162378	ZYG11B	down
ENSG00000164061	BSN	down
ENSG00000038219	BOD1L1	down
ENSG00000101311	FERMT1	down
ENSG00000165175	MID1IP1	down
ENSG00000173821	RNF213	down
ENSG00000120733	KDM3B	down
ENSG00000140521	POLG	down
ENSG00000179523		down
ENSG00000116044	NFE2L2	down
ENSG00000243156	MICAL3	down
ENSG00000139631	CSAD	down
ENSG00000143375	CGN	down
ENSG00000234390	USP27X-AS1	down
ENSG00000089048	ESF1	down
ENSG00000205213	LGR4	down
ENSG00000273117		down
ENSG00000128917	DLL4	down
ENSG00000122592	HOXA7	down
ENSG00000169155	ZBTB43	down
ENSG00000038002	AGA	down
ENSG00000185222	WBP5	down
ENSG00000062598	ELMO2	down
ENSG00000171634	BPTF	down
ENSG00000135048	TMEM2	down
ENSG00000115902	SLC1A4	down
ENSG00000146938	NLGN4X	down
ENSG00000005483	KMT2E	down
ENSG00000104689	TNFRSF10A	down
ENSG00000171766	GATM	down
ENSG00000187605	TET3	down
ENSG00000166123	GPT2	down
ENSG00000124496	TRERF1	down
ENSG00000116141	MARK1	down
ENSG00000151012	SLC7A11	down
ENSG00000228544	CCDC183-AS1	down
ENSG00000174574	AKIRIN1	down
ENSG00000198900	TOP1	down
ENSG00000136153	LMO7	down
ENSG00000116574	RHOU	down
ENSG00000067141	NEO1	down
ENSG00000112406	HECA	down
ENSG00000113763	UNC5A	down
ENSG00000165244	ZNF367	down
ENSG00000272636	DOC2B	down
ENSG00000105887	MTPN	down
ENSG00000245317	LOC100996419	down
ENSG00000157557	ETS2	down
ENSG00000135108	FBXO21	down
ENSG00000119401	TRIM32	down
ENSG00000164086	DUSP7	down
ENSG00000174705	SH3PXD2B	down
ENSG00000118160	SLC8A2	down
ENSG00000173705	SUSD5	down
ENSG00000011376	LARS2	down
ENSG00000133056	PIK3C2B	down
ENSG00000165119	HNRNPK	down
ENSG00000164093	PITX2	down
ENSG00000136156	ITM2B	down
ENSG00000121152	NCAPH	down
ENSG00000135127	CCDC64	down
ENSG00000152102	FAM168B	down
ENSG00000163683	SMIM14	down
ENSG00000130939	UBE4B	down
ENSG00000100150	DEPDC5	down
ENSG00000103932	RPAP1	down
ENSG00000244675	LOC100507033	down
ENSG00000137692	DCUN1D5	down
ENSG00000181191	PJA1	down
ENSG00000108379	WNT3	down
ENSG00000136754	ABI1	down
ENSG00000137936	BCAR3	down
ENSG00000054690	PLEKHH1	down
ENSG00000250012		down
ENSG00000135392	DNAJC14	down
ENSG00000154917	RAB6B	down
ENSG00000157625	TAB3	down
ENSG00000120899	PTK2B	down
ENSG00000125510	OPRL1	down
ENSG00000138771	SHROOM3	down
ENSG00000144909	OSBPL11	down
ENSG00000134371	CDC73	down
ENSG00000039068	CDH1	down
ENSG00000172766	NAA16	down
ENSG00000261609	GAN	down
ENSG00000119820	YIPF4	down
ENSG00000169710	FASN	down
ENSG00000188725	SMIM15	down
ENSG00000160058	BSDC1	down
ENSG00000186480	INSIG1	down
ENSG00000112941	PAPD7	down
ENSG00000175182	FAM131A	down
ENSG00000198270	TMEM116	down
ENSG00000151718	WWC2	down
ENSG00000076706	MCAM	down
ENSG00000118971	CCND2	down
ENSG00000130338	TULP4	down
ENSG00000178229	ZNF543	down
ENSG00000073910	FRY	down
ENSG00000258738		down
ENSG00000140320	BAHD1	down
ENSG00000260874		down
ENSG00000156466	GDF6	down
ENSG00000239779	WBP1	down
ENSG00000165072	MAMDC2	down
ENSG00000171103	TRMT61B	down
ENSG00000088812	ATRN	down
ENSG00000162772	ATF3	down
ENSG00000136379	ABHD17C	down
ENSG00000012660	ELOVL5	down
ENSG00000164117	FBXO8	down
ENSG00000007171	NOS2	down
ENSG00000117280	RAB29	down
ENSG00000162407	PPAP2B	down
ENSG00000122642	FKBP9	down
ENSG00000185670	ZBTB3	down
ENSG00000109956	B3GAT1	down
ENSG00000155846	PPARGC1B	down
ENSG00000281649	EBLN3	down
ENSG00000261455	LINC01003	down
ENSG00000248685		down
ENSG00000137478	FCHSD2	down
ENSG00000218336	TENM3	down
ENSG00000054965	FAM168A	down
ENSG00000171368	TPPP	down
ENSG00000066735	KIF26A	down
ENSG00000170921	TANC2	down
ENSG00000163125	RPRD2	down
ENSG00000145569	FAM105A	down
ENSG00000004399	PLXND1	down
ENSG00000173598	NUDT4	down
ENSG00000164284	GRPEL2	down
ENSG00000240370	RPL13P5	down
ENSG00000150961	SEC24D	down
ENSG00000138678	GPAT3	down
ENSG00000146281	PM20D2	down
ENSG00000198742	SMURF1	down
ENSG00000027075	PRKCH	down
ENSG00000156136	DCK	down
ENSG00000135968	GCC2	down
ENSG00000158470	B4GALT5	down
ENSG00000183891	TTC32	down
ENSG00000047578	KIAA0556	down
ENSG00000135919	SERPINE2	down
ENSG00000125812	GZF1	down
ENSG00000115652	UXS1	down
ENSG00000151148	UBE3B	down
ENSG00000184368	MAP7D2	down
ENSG00000116747	TROVE2	down
ENSG00000239887	C1orf226	down
ENSG00000179195	ZNF664	down
ENSG00000111424	VDR	down
ENSG00000151929	BAG3	down
ENSG00000248121		down
ENSG00000204186	ZDBF2	down
ENSG00000006071	ABCC8	down
ENSG00000276248		down
ENSG00000197122	SRC	down
ENSG00000167642	SPINT2	down
ENSG00000198431	TXNRD1	down
ENSG00000132406	TMEM128	down
ENSG00000198221	MLLT4-AS1	down
ENSG00000162980	ARL5A	down
ENSG00000139726	DENR	down
ENSG00000111605	CPSF6	down
ENSG00000168792	ABHD15	down
ENSG00000278041		down
ENSG00000116005	PCYOX1	down
ENSG00000111358	GTF2H3	down
ENSG00000164251	F2RL1	down
ENSG00000113649	TCERG1	down
ENSG00000275464	LOC102724159	down
ENSG00000005249	PRKAR2B	down
ENSG00000107485	GATA3	down
ENSG00000180776	ZDHHC20	down
ENSG00000124535	WRNIP1	down
ENSG00000111325	OGFOD2	down
ENSG00000108960	MMD	down
ENSG00000161681	SHANK1	down
ENSG00000253669		down
ENSG00000246089	LOC100287015	down
ENSG00000204442	FAM155A	down
ENSG00000135299	ANKRD6	down
ENSG00000279520		down
ENSG00000205726	ITSN1	down
ENSG00000144366	GULP1	down
ENSG00000183856	IQGAP3	down
ENSG00000196865	NHLRC2	down
ENSG00000156983	BRPF1	down
ENSG00000165757	KIAA1462	down
ENSG00000136014	USP44	down
ENSG00000163362	C1orf106	down
ENSG00000111371	SLC38A1	down
ENSG00000279407		down
ENSG00000007944	MYLIP	down
ENSG00000266094	RASSF5	down
ENSG00000205707	LYRM5	down
ENSG00000273723		down
ENSG00000111602	TIMELESS	down
ENSG00000056277	ZNF280C	down
ENSG00000155367	PPM1J	down
ENSG00000054793	ATP9A	down
ENSG00000184557	SOCS3	down
ENSG00000181585	TMIE	down
ENSG00000127526	SLC35E1	down
ENSG00000112796	ENPP5	down
ENSG00000154447	SH3RF1	down
ENSG00000111269	CREBL2	down
ENSG00000088543	C3orf18	down
ENSG00000110435	PDHX	down
ENSG00000068366	ACSL4	down
ENSG00000176438	SYNE3	down
ENSG00000124275	MTRR	down
ENSG00000118263	KLF7	down
ENSG00000164180	TMEM161B	down
ENSG00000136816	TOR1B	down
ENSG00000255441		down
ENSG00000117054	ACADM	down
ENSG00000278916	CEP83-AS1	down
ENSG00000137337	MDC1	down
ENSG00000125633	CCDC93	down
ENSG00000151693	ASAP2	down
ENSG00000116688	MFN2	down
ENSG00000116918	TSNAX	down
ENSG00000158006	PAFAH2	down
ENSG00000232098		down
ENSG00000225978		down
ENSG00000279233		down
ENSG00000276291		down
ENSG00000203499	FAM83H-AS1	down
ENSG00000141526	SLC16A3	down
ENSG00000142784	WDTC1	down
ENSG00000166822	TMEM170A	down
ENSG00000139182	CLSTN3	down
ENSG00000266947		down
ENSG00000155893	PXYLP1	down
ENSG00000162885	B3GALNT2	down
ENSG00000133961	NUMB	down
ENSG00000135686	KLHL36	down
ENSG00000103449	SALL1	down
ENSG00000198876	DCAF12	down
ENSG00000269940		down
ENSG00000146072	TNFRSF21	down
ENSG00000111328	CDK2AP1	down
ENSG00000103111	MON1B	down
ENSG00000124380	SNRNP27	down
ENSG00000116984	MTR	down
ENSG00000121413	ZSCAN18	down
ENSG00000114251	WNT5A	down
ENSG00000265806		down
ENSG00000130695	CEP85	down
ENSG00000058668	ATP2B4	down
ENSG00000176658	MYO1D	down
ENSG00000262580		down
ENSG00000125378	BMP4	down
ENSG00000131023	LATS1	down
ENSG00000149150	SLC43A1	down
ENSG00000224825		down
ENSG00000164181	ELOVL7	down
ENSG00000174740	PABPC5	down
ENSG00000146674	IGFBP3	down
ENSG00000075643	MOCOS	down
ENSG00000077044	DGKD	down
ENSG00000173273	TNKS	down
ENSG00000162664	ZNF326	down
ENSG00000165195	PIGA	down
ENSG00000176700		down
ENSG00000168779	SHOX2	down
ENSG00000206344	HCG27	down
ENSG00000170915	PAQR8	down
ENSG00000127947	PTPN12	down
ENSG00000173852	DPY19L1	down
ENSG00000169714	CNBP	down
ENSG00000170689	HOXB9	down
ENSG00000162607	USP1	down
ENSG00000079308	TNS1	down
ENSG00000135637	CCDC142	down
ENSG00000164615	CAMLG	down
ENSG00000149313	AASDHPPT	down
ENSG00000148429	USP6NL	down
ENSG00000072501	SMC1A	down
ENSG00000198824	CHAMP1	down
ENSG00000145016	KIAA0226	down
ENSG00000167202	TBC1D2B	down
ENSG00000151320	AKAP6	down
ENSG00000184047	DIABLO	down
ENSG00000139178	C1RL	down
ENSG00000265660	MIR4664	down
ENSG00000136352	NKX2-1	down
ENSG00000279672		down
ENSG00000235706	DICER1-AS1	down
ENSG00000175274	TP53I11	down
ENSG00000134247	PTGFRN	down
ENSG00000132326	PER2	down
ENSG00000162783	IER5	down
ENSG00000113368	LMNB1	down
ENSG00000008405	CRY1	down
ENSG00000172201	ID4	down
ENSG00000274525		down
ENSG00000196557	CACNA1H	down
ENSG00000105639	JAK3	down
ENSG00000049618	ARID1B	down
ENSG00000277443	MARCKS	down
ENSG00000102804	TSC22D1	down
ENSG00000111674	ENO2	down
ENSG00000154127	UBASH3B	down
ENSG00000050165	DKK3	down
ENSG00000135454	B4GALNT1	down
ENSG00000106006	HOXA6	down
ENSG00000261512		down
ENSG00000187266	EPOR	down
ENSG00000142599	RERE	down
ENSG00000065243	PKN2	down
ENSG00000161082	CELF5	down
ENSG00000135111	TBX3	down
ENSG00000138162	TACC2	down
ENSG00000176595	KBTBD11	down
ENSG00000233098	CCDC144NL-AS1	down
ENSG00000153029	MR1	down
ENSG00000177374	HIC1	down
ENSG00000187678	SPRY4	down
ENSG00000075975	MKRN2	down
ENSG00000175215	CTDSP2	down
ENSG00000101331	CCM2L	down
ENSG00000196155	PLEKHG4	down
ENSG00000096063	SRPK1	down
ENSG00000167193	CRK	down
ENSG00000145002	FAM86B2	down
ENSG00000165406	MARCH8	down
ENSG00000101665	SMAD7	down
ENSG00000239335	LLPH-AS1	down
ENSG00000246877		down
ENSG00000070159	PTPN3	down
ENSG00000143248	RGS5	down
ENSG00000137285	TUBB2B	down
ENSG00000100341	PNPLA5	down
ENSG00000184402	SS18L1	down
ENSG00000109472	CPE	down
ENSG00000132694	ARHGEF11	down
ENSG00000135387	CAPRIN1	down
ENSG00000280401		down
ENSG00000270055		down
ENSG00000100099	HPS4	down
ENSG00000089335	ZNF302	down
ENSG00000165282	PIGO	down
ENSG00000172943	PHF8	down
ENSG00000134899	ERCC5	down
ENSG00000257151		down
ENSG00000244405	ETV5	down
ENSG00000143776	CDC42BPA	down
ENSG00000137693	YAP1	down
ENSG00000137076	TLN1	down
ENSG00000140262	TCF12	down
ENSG00000145715	RASA1	down
ENSG00000129244	ATP1B2	down
ENSG00000151014	NOCT	down
ENSG00000082258	CCNT2	down
ENSG00000163539	CLASP2	down
ENSG00000214106	PAXIP1-AS2	down
ENSG00000122512	PMS2	down
ENSG00000179750	APOBEC3B	down
ENSG00000110958	PTGES3	down
ENSG00000152527	PLEKHH2	down
ENSG00000243224	LOC101929054	down
ENSG00000171992	SYNPO	down
ENSG00000131378	RFTN1	down
ENSG00000150764	DIXDC1	down
ENSG00000170325	PRDM10	down
ENSG00000276805		down
ENSG00000138622	HCN4	down
ENSG00000148660	CAMK2G	down
ENSG00000264290		down
ENSG00000167081	PBX3	down
ENSG00000132405	TBC1D14	down
ENSG00000070444	MNT	down
ENSG00000164209	SLC25A46	down
ENSG00000251359	WWC2-AS2	down
ENSG00000178038	ALS2CL	down
ENSG00000180354	MTURN	down
ENSG00000283154		down
ENSG00000163171	CDC42EP3	down
ENSG00000172716	SLFN11	down
ENSG00000066629	EML1	down
ENSG00000147475	ERLIN2	down
ENSG00000155506	LARP1	down
ENSG00000100154	TTC28	down
ENSG00000258366	RTEL1	down
ENSG00000182534	MXRA7	down
ENSG00000133872	SARAF	down
ENSG00000148175	STOM	down
ENSG00000178202	KDELC2	down
ENSG00000144369	FAM171B	down
ENSG00000150347	ARID5B	down
ENSG00000103994	ZNF106	down
ENSG00000164808	SPIDR	down
ENSG00000100626	GALNT16	down
ENSG00000253958	CLDN23	down
ENSG00000188827	SLX4	down
ENSG00000169598	DFFB	down
ENSG00000060140	STYK1	down
ENSG00000065361	ERBB3	down
ENSG00000111788		down
ENSG00000184702	SEPT5	down
ENSG00000101605	MYOM1	down
ENSG00000139291	TMEM19	down
ENSG00000125746	EML2	down
ENSG00000026036	RTEL1-TNFRSF6B	down
ENSG00000177098	SCN4B	down
ENSG00000198910	L1CAM	down
ENSG00000143390	RFX5	down
ENSG00000104450	SPAG1	down
ENSG00000063978	RNF4	down
ENSG00000157450	RNF111	down
ENSG00000107731	UNC5B	down
ENSG00000130589	HELZ2	down
ENSG00000162194	LBHD1	down
ENSG00000185344	ATP6V0A2	down
ENSG00000144455	SUMF1	down
ENSG00000229368		down
ENSG00000283486		down
ENSG00000178764	ZHX2	down
ENSG00000267886		down
ENSG00000165801	ARHGEF40	down
ENSG00000143870	PDIA6	down
ENSG00000014914	MTMR11	down
ENSG00000134109	EDEM1	down
ENSG00000162704	ARPC5	down
ENSG00000184634	MED12	down
ENSG00000165868	HSPA12A	down
ENSG00000031081	ARHGAP31	down
ENSG00000074370	ATP2A3	down
ENSG00000160293	VAV2	down
ENSG00000153094	BCL2L11	down
ENSG00000149403	GRIK4	down
ENSG00000188211	NCR3LG1	down
ENSG00000117713	ARID1A	down
ENSG00000138439	FAM117B	down
ENSG00000119638	NEK9	down
ENSG00000116030	SUMO1	down
ENSG00000197557	TTC30A	down
ENSG00000157800	SLC37A3	down
ENSG00000279601		down
ENSG00000112378	PERP	down
ENSG00000167548	KMT2D	down
ENSG00000099968	BCL2L13	down
ENSG00000112308	C6orf62	down
ENSG00000173542	MOB1B	down
ENSG00000144550	CPNE9	down
ENSG00000234444	ZNF736	down
ENSG00000144824	PHLDB2	down
ENSG00000176842	IRX5	down
ENSG00000057294	PKP2	down
ENSG00000178301	AQP11	down
ENSG00000100926	TM9SF1	down
ENSG00000134871	COL4A2	down
ENSG00000064309	CDON	down
ENSG00000058272	PPP1R12A	down
ENSG00000169045	HNRNPH1	down
ENSG00000266235		down
ENSG00000196422	PPP1R26	down
ENSG00000131459	GFPT2	down
ENSG00000054179	ENTPD2	down
ENSG00000181472	ZBTB2	down
ENSG00000157600	TMEM164	down
ENSG00000080298	RFX3	down
ENSG00000155850	SLC26A2	down
ENSG00000185477	GPRIN3	down
ENSG00000111247	RAD51AP1	down
ENSG00000230555	LOC105378272	down
ENSG00000221947	XKR9	down
ENSG00000175931	UBE2O	down
ENSG00000103657	HERC1	down
ENSG00000142207	URB1	down
ENSG00000188559	RALGAPA2	down
ENSG00000143324	XPR1	down
ENSG00000130270	ATP8B3	down
ENSG00000089775	ZBTB25	down
ENSG00000178074	C2orf69	down
ENSG00000152409	JMY	down
ENSG00000137571	SLCO5A1	down
ENSG00000182667	NTM	down
ENSG00000132470	ITGB4	down
ENSG00000166068	SPRED1	down
ENSG00000105778	AVL9	down
ENSG00000175170	FAM182B	down
ENSG00000092068	SLC7A8	down
ENSG00000272556		down
ENSG00000197283	SYNGAP1	down
ENSG00000143353	LYPLAL1	down
ENSG00000081923	ATP8B1	down
ENSG00000156671	SAMD8	down
ENSG00000196227	FAM217B	down
ENSG00000105855	ITGB8	down
ENSG00000183853	KIRREL	down
ENSG00000116903	EXOC8	down
ENSG00000186918	ZNF395	down
ENSG00000082516	GEMIN5	down
ENSG00000198853	RUSC2	down
ENSG00000020577	SAMD4A	down
ENSG00000106852	LHX6	down
ENSG00000088305	DNMT3B	down
ENSG00000136158	SPRY2	down
ENSG00000139370	SLC15A4	down
ENSG00000120063	GNA13	down
ENSG00000172780	RAB43	down
ENSG00000119411	BSPRY	down
ENSG00000109814	UGDH	down
ENSG00000169871	TRIM56	down
ENSG00000134317	GRHL1	down
ENSG00000163545	NUAK2	down
ENSG00000156510	HKDC1	down
ENSG00000072121	ZFYVE26	down
ENSG00000110660	SLC35F2	down
ENSG00000073803	MAP3K13	down
ENSG00000166348	USP54	down
ENSG00000011405	PIK3C2A	down
ENSG00000104093	DMXL2	down
ENSG00000177076	ACER2	down
ENSG00000242247	ARFGAP3	down
ENSG00000164070	HSPA4L	down
ENSG00000130119	GNL3L	down
ENSG00000164542	KIAA0895	down
ENSG00000213057	C1orf220	down
ENSG00000175322	ZNF519	down
ENSG00000205212	CCDC144NL	down
ENSG00000174106	LEMD3	down
ENSG00000174606	ANGEL2	down
ENSG00000166188	ZNF319	down
ENSG00000168806	LCMT2	down
ENSG00000164331	ANKRA2	down
ENSG00000173926	MARCH3	down
ENSG00000198380	GFPT1	down
ENSG00000167377	ZNF23	down
ENSG00000114573	ATP6V1A	down
ENSG00000132356	PRKAA1	down
ENSG00000137494	ANKRD42	down
ENSG00000108506	INTS2	down
ENSG00000187720	THSD4	down
ENSG00000187164	SHTN1	down
ENSG00000198087	CD2AP	down
ENSG00000182013	PNMAL1	down
ENSG00000174137	FAM53A	down
ENSG00000126259	KIRREL2	down
ENSG00000164329	PAPD4	down
ENSG00000254656	RTL1	down
ENSG00000115310	RTN4	down
ENSG00000162738	VANGL2	down
ENSG00000130294	KIF1A	down
ENSG00000118655	DCLRE1B	down
ENSG00000121774	KHDRBS1	down
ENSG00000198929	NOS1AP	down
ENSG00000189266	PNRC2	down
ENSG00000187535	IFT140	down
ENSG00000139697	SBNO1	down
ENSG00000148344	PTGES	down
ENSG00000070087	PFN2	down
ENSG00000066583	ISOC1	down
ENSG00000136928	GABBR2	down
ENSG00000131844	MCCC2	down
ENSG00000258701	LINC00638	down
ENSG00000131196	NFATC1	down
ENSG00000170425	ADORA2B	down
ENSG00000115414	FN1	down
ENSG00000205659	LIN52	down
ENSG00000180535	BHLHA15	down
ENSG00000180233	ZNRF2	down
ENSG00000143153	ATP1B1	down
ENSG00000169894	MUC3A	down
ENSG00000090905	TNRC6A	down
ENSG00000171132	PRKCE	down
ENSG00000254087	LYN	down
ENSG00000238035		down
ENSG00000111911	HINT3	down
ENSG00000163625	WDFY3	down
ENSG00000117602	RCAN3	down
ENSG00000115760	BIRC6	down
ENSG00000150051	MKX	down
ENSG00000187764	SEMA4D	down
ENSG00000196470	SIAH1	down
ENSG00000144597	EAF1	down
ENSG00000236104	ZBTB22	down
ENSG00000104738	MCM4	down
ENSG00000196247	ZNF107	down
ENSG00000160685	ZBTB7B	down
ENSG00000138757	G3BP2	down
ENSG00000135090	TAOK3	down
ENSG00000204130	RUFY2	down
ENSG00000186767	SPIN4	down
ENSG00000161243	FBXO27	down
ENSG00000118369	USP35	down
ENSG00000124212	PTGIS	down
ENSG00000165959	CLMN	down
ENSG00000204843	DCTN1	down
ENSG00000131697	NPHP4	down
ENSG00000132199	ENOSF1	down
ENSG00000147133	TAF1	down
ENSG00000273033	LOC100129550	down
ENSG00000049246	PER3	down
ENSG00000162551	ALPL	down
ENSG00000059758	CDK17	down
ENSG00000075785	RAB7A	down
ENSG00000144747	TMF1	down
ENSG00000149115	TNKS1BP1	down
ENSG00000119630	PGF	down
ENSG00000104835	SARS2	down
ENSG00000103540	CCP110	down
ENSG00000136111	TBC1D4	down
ENSG00000178445	GLDC	down
ENSG00000275340	FGD5P1	down
ENSG00000163462	TRIM46	down
ENSG00000171914	TLN2	down
ENSG00000236144	TMEM147-AS1	down
ENSG00000270231		down
ENSG00000260634		down
ENSG00000051825	MPHOSPH9	down
ENSG00000244509	APOBEC3C	down
ENSG00000162415	ZSWIM5	down
ENSG00000197077	KIAA1671	down
ENSG00000095574	IKZF5	down
ENSG00000149187	CELF1	down
ENSG00000107295	SH3GL2	down
ENSG00000279613		down
ENSG00000186638	KIF24	down
ENSG00000123728	RAP2C	down
ENSG00000196132	MYT1	down
ENSG00000138759	FRAS1	down
ENSG00000175175	PPM1E	down
ENSG00000106261	ZKSCAN1	down
ENSG00000177602	GSG2	down
ENSG00000138346	DNA2	down
ENSG00000137575	SDCBP	down
ENSG00000198730	CTR9	down
ENSG00000135045	C9orf40	down
ENSG00000213186	TRIM59	down
ENSG00000143149	ALDH9A1	down
ENSG00000100266	PACSIN2	down
ENSG00000230715		down
ENSG00000268575		down
ENSG00000001084	GCLC	down
ENSG00000148225	WDR31	down
ENSG00000100902	PSMA6	down
ENSG00000164659	KIAA1324L	down
ENSG00000102908	NFAT5	down
ENSG00000139437	TCHP	down
ENSG00000253540		down
ENSG00000228323		down
ENSG00000259088		down
ENSG00000083896	YTHDC1	down
ENSG00000141384	TAF4B	down
ENSG00000197943	PLCG2	down
ENSG00000102081	FMR1	down
ENSG00000106415	GLCCI1	down
ENSG00000262583		down
ENSG00000205771	CATSPER2P1	down
ENSG00000205208	C4orf46	down
ENSG00000145414	NAF1	down
ENSG00000156374	PCGF6	down
ENSG00000116731	PRDM2	down
ENSG00000164778	EN2	down
ENSG00000172379	ARNT2	down
ENSG00000100354	TNRC6B	down
ENSG00000170837	GPR27	down
ENSG00000228126	FALEC	down
ENSG00000224189	HAGLR	down
ENSG00000093183	SEC22C	down
ENSG00000036054	TBC1D23	down
ENSG00000260750	LOC101928737	down
ENSG00000052795	FNIP2	down
ENSG00000066827	ZFAT	down
ENSG00000130829	DUSP9	down
ENSG00000131788	PIAS3	down
ENSG00000204427	ABHD16A	down
ENSG00000046604	DSG2	down
ENSG00000196150	ZNF250	down
ENSG00000100068	LRP5L	down
ENSG00000087338	GMCL1	down
ENSG00000158195	WASF2	down
ENSG00000185668	POU3F1	down
ENSG00000182957	SPATA13	down
ENSG00000131015	ULBP2	down
ENSG00000101265	RASSF2	down
ENSG00000204950	LRRC10B	down
ENSG00000157500	APPL1	down
ENSG00000040199	PHLPP2	down
ENSG00000096070	BRPF3	down
ENSG00000167395	ZNF646	down
ENSG00000135722	FBXL8	down
ENSG00000064651	SLC12A2	down
ENSG00000147454	SLC25A37	down
ENSG00000166260	COX11	down
ENSG00000246731	MGC16275	down
ENSG00000196782	MAML3	down
ENSG00000162390	ACOT11	down
ENSG00000231249		down
ENSG00000100979	PLTP	down
ENSG00000112029	FBXO5	down
ENSG00000177383	MAGEF1	down
ENSG00000248796		down
ENSG00000224078		down
ENSG00000177106	EPS8L2	down
ENSG00000115468	EFHD1	down
ENSG00000153767	GTF2E1	down
ENSG00000186522	SEPT10	down
ENSG00000144596	GRIP2	down
ENSG00000113810	SMC4	down
ENSG00000158321	AUTS2	down
ENSG00000116830	TTF2	down
ENSG00000152558	TMEM123	down
ENSG00000250988	SNHG21	down
ENSG00000134744	ZCCHC11	down
ENSG00000140465	CYP1A1	down
ENSG00000140092	FBLN5	down
ENSG00000107263	RAPGEF1	down
ENSG00000182022	CHST15	down
ENSG00000186076		down
ENSG00000279861		down
ENSG00000173276	ZBTB21	down
ENSG00000114544	SLC41A3	down
ENSG00000274712		down
ENSG00000187210	GCNT1	down
ENSG00000175595	ERCC4	down
ENSG00000128872	TMOD2	down
ENSG00000137962	ARHGAP29	down
ENSG00000151466	SCLT1	down
ENSG00000083290	ULK2	down
ENSG00000139517	LNX2	down
ENSG00000274471		down
ENSG00000142794	NBPF3	down
ENSG00000231050		down
ENSG00000128016	ZFP36	down
ENSG00000104059	FAM189A1	down
ENSG00000043591	ADRB1	down
ENSG00000204172	AGAP9	down
ENSG00000130045	NXNL2	down
ENSG00000152818	UTRN	down
ENSG00000058091	CDK14	down
ENSG00000176597	B3GNT5	down
ENSG00000165494	PCF11	down
ENSG00000134440	NARS	down
ENSG00000267436		down
ENSG00000157152	SYN2	down
ENSG00000135862	LAMC1	down
ENSG00000246596		down
ENSG00000172350	ABCG4	down
ENSG00000164932	CTHRC1	down
ENSG00000129159	KCNC1	down
ENSG00000174132	FAM174A	down
ENSG00000261790		down
ENSG00000164975	SNAPC3	down
ENSG00000108813	DLX4	down
ENSG00000134253	TRIM45	down
ENSG00000143578	CREB3L4	down
ENSG00000163104	SMARCAD1	down
ENSG00000181826	RELL1	down
ENSG00000185246	PRPF39	down
ENSG00000139793	MBNL2	down
ENSG00000163041	H3F3A	down
ENSG00000107282	APBA1	down
ENSG00000165891	E2F7	down
ENSG00000230551		down
ENSG00000054523	KIF1B	down
ENSG00000137628	DDX60	down
ENSG00000211451	GNRHR2	down
ENSG00000137142	IGFBPL1	down
ENSG00000182247	UBE2E2	down
ENSG00000166224	SGPL1	down
ENSG00000100644	HIF1A	down
ENSG00000187792	ZNF70	down
ENSG00000079691	LRRC16A	down
ENSG00000109320	NFKB1	down
ENSG00000131979	GCH1	down
ENSG00000156052	GNAQ	down
ENSG00000165678	GHITM	down
ENSG00000154760	SLFN13	down
ENSG00000123411	IKZF4	down
ENSG00000169375	SIN3A	down
ENSG00000130584	ZBTB46	down
ENSG00000242110	AMACR	down
ENSG00000172840	PDP2	down
ENSG00000066855	MTFR1	down
ENSG00000184481	FOXO4	down
ENSG00000159842	ABR	down
ENSG00000157240	FZD1	down
ENSG00000258634		down
ENSG00000164694	FNDC1	down
ENSG00000166106	ADAMTS15	down
ENSG00000143674	KIAA1804	down
ENSG00000011021	CLCN6	down
ENSG00000091136	LAMB1	down
ENSG00000112531	QKI	down
ENSG00000279730		down
ENSG00000281706	LINC01012	down
ENSG00000277283		down
ENSG00000139737	SLAIN1	down
ENSG00000008300	CELSR3	down
ENSG00000117139	KDM5B	down
ENSG00000138814	PPP3CA	down
ENSG00000188994	ZNF292	down
ENSG00000006530	AGK	down
ENSG00000165389	SPTSSA	down
ENSG00000173041	ZNF680	down
ENSG00000075223	SEMA3C	down
ENSG00000140450	ARRDC4	down
ENSG00000264247	LINC00909	down
ENSG00000170448	NFXL1	down
ENSG00000183935	HTR7P1	down
ENSG00000177426	TGIF1	down
ENSG00000170248	PDCD6IP	down
ENSG00000124313	IQSEC2	down
ENSG00000145390	USP53	down
ENSG00000134152	KATNBL1	down
ENSG00000100027	YPEL1	down
ENSG00000272419	LOC103091866	down
ENSG00000229512		down
ENSG00000152518	ZFP36L2	down
ENSG00000169427	KCNK9	down
ENSG00000214135	LOC220729	down
ENSG00000140015	KCNH5	down
ENSG00000133134	BEX2	down
ENSG00000102144	PGK1	down
ENSG00000198205	ZXDA	down
ENSG00000140743	CDR2	down
ENSG00000171865	RNASEH1	down
ENSG00000147852	VLDLR	down
ENSG00000143079	CTTNBP2NL	down
ENSG00000178700	DHFRL1	down
ENSG00000139800	ZIC5	down
ENSG00000135763	URB2	down
ENSG00000205583		down
ENSG00000165813	CCDC186	down
ENSG00000264943		down
ENSG00000076321	KLHL20	down
ENSG00000272892		down
ENSG00000003056	M6PR	down
ENSG00000145623	OSMR	down
ENSG00000135766	EGLN1	down
ENSG00000037965	HOXC8	down
ENSG00000099194	SCD	down
ENSG00000172915	NBEA	down
ENSG00000116729	WLS	down
ENSG00000196358	NTNG2	down
ENSG00000182057	OGFRP1	down
ENSG00000113712	CSNK1A1	down
ENSG00000135338	LCA5	down
ENSG00000277053	GTF2IP1	down
ENSG00000137845	ADAM10	down
ENSG00000144857	BOC	down
ENSG00000267904		down
ENSG00000267309	LOC728752	down
ENSG00000159023	EPB41	down
ENSG00000035115	SH3YL1	down
ENSG00000133606	MKRN1	down
ENSG00000281896		down
ENSG00000197822	OCLN	down
ENSG00000177119	ANO6	down
ENSG00000140807	NKD1	down
ENSG00000265095		down
ENSG00000101955	SRPX	down
ENSG00000104888	SLC17A7	down
ENSG00000140543	DET1	down
ENSG00000214193	SH3D21	down
ENSG00000126803	HSPA2	down
ENSG00000085721	RRN3	down
ENSG00000046653	GPM6B	down
ENSG00000048740	CELF2	down
ENSG00000064419	TNPO3	down
ENSG00000138641	HERC3	down
ENSG00000169129	AFAP1L2	down
ENSG00000033867	SLC4A7	down
ENSG00000138594	TMOD3	down
ENSG00000172671	ZFAND4	down
ENSG00000167654	ATCAY	down
ENSG00000053254	FOXN3	down
ENSG00000272476		down
ENSG00000175264	CHST1	down
ENSG00000198961	PJA2	down
ENSG00000100350	FOXRED2	down
ENSG00000278600		down
ENSG00000196972	SMIM10L2B	down
ENSG00000143507	DUSP10	down
ENSG00000113721	PDGFRB	down
ENSG00000116273	PHF13	down
ENSG00000168282	MGAT2	down
ENSG00000166377	ATP9B	down
ENSG00000125257	ABCC4	down
ENSG00000135525	MAP7	down
ENSG00000086666	ZFAND6	down
ENSG00000260267		down
ENSG00000278291		down
ENSG00000146242	TPBG	down
ENSG00000227603		down
ENSG00000100784	RPS6KA5	down
ENSG00000165434	PGM2L1	down
ENSG00000233175		down
ENSG00000177917	ARL6IP6	down
ENSG00000197147	LRRC8B	down
ENSG00000180730	SHISA2	down
ENSG00000065154	OAT	down
ENSG00000002016	RAD52	down
ENSG00000169783	LINGO1	down
ENSG00000173213	I3L2F9	down
ENSG00000104177	MYEF2	down
ENSG00000276547	PCDHGB5	down
ENSG00000114737	CISH	down
ENSG00000230359		down
ENSG00000143816	WNT9A	down
ENSG00000157613	CREB3L1	down
ENSG00000179941	BBS10	down
ENSG00000240449		down
ENSG00000132466	ANKRD17	down
ENSG00000085224	ATRX	down
ENSG00000154359	LONRF1	down
ENSG00000281357	ARRDC3-AS1	down
ENSG00000172403	SYNPO2	down
ENSG00000259291		down
ENSG00000275131		down
ENSG00000000419	DPM1	down
ENSG00000225530		down
ENSG00000136381	IREB2	down
ENSG00000221844		down
ENSG00000129534	MIS18BP1	down
ENSG00000011347	SYT7	down
ENSG00000233830		down
[truncated: 728 more rows]

## Sheet: 工作表6
103 common elements in "ChIP-Seq" and "over_up&sh_down"						319 common elements in "ChIP-Seq" and "over_down&sh_up"
MIIP						PRDM16
NUDC						PER3
FAF1						HP1BP3
YIPF1						NBPF3
VAV3						ALPL
S100A10						IFNLR1
RFWD2						RCAN3
SNRPE						WDTC1
TMEM81						PTPRU
ACTA1						USP1
ZNF32						CACHD1
KCNMA1						DNAJC6
RPS24						LRRC40
PCGF5						PKN2
NOC3L						LRRC8B
SCUBE2						TGFBR3
FAR1						FNBP1L
PSMA1						DPYD
RPS13						CDC14A
EIF3M						S1PR1
KCNK7						PRMT6
GAL						FAM102B
CCND1						SLC6A17
HSPA8						CTTNBP2NL
TP53AIP1						ZNF697
FKBP4						ETV3
C12orf4						KIRREL
LDHB						VANGL2
NAP1L1						NOS1AP
USP12						EDEM3
C14orf166						NEK7
SNAPC1						ZNF281
COX16						C1orf106
VRK1						VASH2
ANXA2						C1orf145
FANCI						RHOU
COTL1						B3GALNT2
PFN1						CHML
STX8						FAM208B
UTP6						SFMBT2
EIF1						OTUD1
MYL12B						ARHGAP21
HSPBP1						MPP7
ODC1						KIF5B
THADA						SGMS1
CCT4						ARID5B
NFU1						DDIT4
FAM136A						VCL
POLE4						MAT1A
SUCLG1						KLLN
LYPD1						BTAF1
WDR75						SORBS1
ASNSD1						SCD
PI3						PDCD4
PFDN4						ADRB1
ATP5J						AFAP1L2
DRG1						FGFR2
TRMU						PLEKHA1
SETMAR						CHST15
RPL14						ARNTL
ULK4						HIPK3
CCDC12						CD82
RPL24						TSPAN18
ALCAM						CHRM4
RPL22L1						SLC43A1
CRYGS						ARHGEF17
ANAPC4						FAM168A
COX7B2						AASDHPPT
SCFD2						KDELC2
RAP1GDS1						CBL
INTS12						SORL1
ZNF622						CCDC15
WDR70						B3GAT1
RPS23						GPR19
RIOK2						SOX5
EFNA5						ARID2
HSPA4						SLC38A1
PLAC8L1						GRIP1
TTC1						BBS10
RARS						E2F7
RANBP17						PPP1R12A
HUS1B						KITLG
GMDS						DUSP6
TBC1D7						KIAA1033
RPF2						CUX2
RNF217						MED13L
HDDC2						DNAH10OS
MIOS						WASF3
ARL4A						LNX2
MALSU1						SLC7A1
SEC61G						FRY
SRI						NBEA
C7orf76						KBTBD6
ORC5						AKAP11
MKLN1						TBC1D4
RPL7						DHRS4-AS1
FABP5						AKAP6
UQCRB						SEC23A
TEX10						FRMD6
VCX3B						BMP4
ZRSR2						SAMD4A
ERCC6L						PELI2
HMGN5						SGPP1
						SYNE2
						ZFYVE26
						ZFP36L1
						LTBP2
						JDP2
						C14orf132
						AK7
						SPRED1
						CASC4
						FBN1
						SECISBP2L
						DMXL2
						MYO5A
						FAM214A
						ADAM10
						HERC1
						THSD4
						PEAK1
						MEX3B
						ABAT
						ERCC4
						KIAA0430
						TP53TG3B
						RBL2
						ZNF23
						MYH10
						NCOR1
						MYO18A
						NF1
						MMD
						INTS2
						GNA13
						SDK2
						ROCK1
						MOCOS
						EPG5
						MAPK4
						TMX3
						NFATC1
						ARHGAP35
						ZNF471
						ZSCAN18
						RNF144A
						KIDINS220
						ASAP2
						GRHL1
						LPIN1
						ASXL2
						CRIM1
						MAP4K3
						PLEKHH2
						EPAS1
						B3GNT2
						SLC1A4
						CYP26B1
						TET3
						CTNNA2
						TFCP2L1
						TANC1
						ITGA6
						TTC30A
						FAM171B
						COL3A1
						NAB1
						MYO1B
						SLC39A10
						SATB2
						PLEKHM3
						IRS1
						RASSF2
						RALGAPA2
						PPP1R16B
						CHD6
						PCMTD2
						CXADR
						CECR2
						YPEL1
						KREMEN1
						SREBF2
						KIAA1644
						LDOC1L
						PANX2
						ITPR1
						MYRIP
						ALS2CL
						BSN
						WNT5A
						PTPRG
						ROBO1
						ATP6V1A
						MYLK
						KALRN
						HEG1
						RAB43
						EPHB1
						ZBTB38
						WWTR1
						PPM1L
						OTOL1
						GOLIM4
						JAKMIP1
						BOD1L1
						SLIT2
						SMIM14
						KIAA1211
						IGFBP7
						ANKRD17
						FRAS1
						TMEM150C
						WDFY3
						AFF1
						PKD2
						GPRIN3
						AP1AR
						ANK2
						SPRY1
						INTU
						SLC7A11
						MAML3
						CLGN
						SMAD1
						ZNF827
						PDGFC
						GLRB
						FNIP2
						FAT1
						TPPP
						LIFR
						PTGER4
						NNT
						SNX18
						ELOVL7
						ZSWIM6
						HMGCR
						RHOBTB3
						FBXL17
						PJA2
						ZNF608
						AFF4
						SYNPO
						CCNG1
						UNC5A
						RREB1
						JARID2
						SOX4
						PACSIN1
						UHRF1BP1
						DAAM2
						TRERF1
						ENPP5
						CD2AP
						BEND6
						BACH2
						FOXO3
						REV3L
						TSPYL4
						DSE
						MAP7
						HECA
						HIVEP2
						PHACTR2
						UTRN
						AKAP12
						SCAF8
						RPS6KA2
						TMEM106B
						SCIN
						ETV1
						ITGB8
						SP4
						IGF2BP3
						DFNA5
						SNX10
						ZNRF2
						ZNF92
						SEMA3D
						LMTK2
						KMT2E
						PRKAR2B
						HBP1
						LAMB1
						DOCK4
						TMEM209
						MTPN
						CREB3L2
						ZC3HAV1L
						HIPK2
						KMT2C
						PAXIP1-AS2
						TNKS
						LZTS1
						ASPH
						NCOA2
						JPH1
						SNX16
						LRP12
						MTSS1
						FAM84B
						ASAP1
						ACER2
						IGFBPL1
						KLF9
						RORB
						DAPK1
						PHF2
						PTCH1
						ZNF367
						TRIM32
						CLCN4
						SCML1
						UBQLN2
						ZXDA
						CHM
						TGIF2LX
						WDR44
						RAP2C
